# Supplementary material for: From Secular Isolation to Current Globalisation: Preserving the Ethnobotanical Knowledge in Eivissa/Ibiza (Balearic Islands, Spain)
Source: Plants (Basel). 2025 Mar 12;14(6):890. doi: 10.3390/plants14060890 (PMC11946690; doi:10.3390/plants14060890)
Supplement: Supplementary file 1 [file plants-14-00890-s001.zip]

Archive with 1 entries (1 files):
- plants-3485175-supplementary.xlsx
