# Supplementary material for: From Secular Isolation to Current Globalisation: Preserving the Ethnobotanical Knowledge in Eivissa/Ibiza (Balearic Islands, Spain)
Source: Plants (Basel). 2025 Mar 12;14(6):890. doi: 10.3390/plants14060890 (PMC11946690; doi:10.3390/plants14060890)
Supplement: Supplementary file 1 [file plants-14-00890-s001.zip › plants-3485175-supplementary.xlsx]

## Sheet: TS1_Med use
IdAutHor	idInformant	seX	naix_any	district	municipality	idEntInfTax	idTaxon	family	iddisease	destination	Disorders	Use	idPart	part2	genus	species	author_sp	subsp	author_subsp	Name	application	tipus	Type	nomforma	form of use	483
GDR0	4239	1	1965	Eivissa	Sant Josep de sa Talaia	143182	1773a	OLEACEAE	110409	1	Disorders of the cardiovascular system	Antihypertensive	800	Leaf	Olea	europaea	L.	europaea var. europaea		Olea europaea L. europaea var. europaea	1	Extracció amb dissolvents	Solvent extraction	Infusió	Infusion
GDR0	4239	1	1965	Eivissa	Sant Josep de sa Talaia	143183	5043	ROSACEAE	110525	1	Disorders of the digestive system	Antidiarrheal	803	Old leaf	Eriobotrya	japonica	(Thunb.) Lindl.			Eriobotrya japonica (Thunb.) Lindl.	1	Extracció amb dissolvents	Solvent extraction	Infusió	Infusion
GDR0	4239	1	1965	Eivissa	Sant Josep de sa Talaia	143184	2000	LAMIACEAE	111208	1	Disorders of the skin or subcutaneous tissue	External antiseptic	1200	Exudate	Rosmarinus	officinalis	L.			Rosmarinus officinalis L.	2	Extracció amb dissolvents	Solvent extraction	Extret líquid	Liquid extract
GDR0	4239	1	1965	Eivissa	Sant Josep de sa Talaia	143184	2000	LAMIACEAE	111208	1	Disorders of the skin or subcutaneous tissue	External antiseptic	800	Leaf	Rosmarinus	officinalis	L.			Rosmarinus officinalis L.	2	Ff tòpiques	Topical dosage forms	Cataplasma	Poultice
GDR0	4239	1	1965	Eivissa	Sant Josep de sa Talaia	143184	2000	LAMIACEAE	111208	1	Disorders of the skin or subcutaneous tissue	External antiseptic	1200	Exudate	Rosmarinus	officinalis	L.			Rosmarinus officinalis L.	2	Extracció amb dissolvents	Solvent extraction	Extret líquid	Liquid extract
GDR0	4239	1	1965	Eivissa	Sant Josep de sa Talaia	143185	1361	EUPHORBIACEAE	111208	1	Disorders of the skin or subcutaneous tissue	External antiseptic	1202	Latex	Euphorbia	serrata	L.			Euphorbia serrata L.	2	sense ff	No dosage form	Sense forma farmacèutica (ús directe)	No pharmaceutical form (direct use)
GDR0	4239	1	1965	Eivissa	Sant Josep de sa Talaia	143186	5008	ASPHODELACEAE	111203	1	Traumatism	Antipyretic	800	Leaf	Aloe	vera	(L.) Burm.f.			Aloe vera (L.) Burm.f.	2	sense ff	No dosage form	Sense forma farmacèutica (ús directe)	No pharmaceutical form (direct use)
GDR0	4239	1	1965	Eivissa	Sant Josep de sa Talaia	143187	3004	ASPARAGACEAE	111022	1	Infections / Infestations	For mouth infections	1100	Root	Asparagus	horridus	L. in J.A.Murray			Asparagus horridus L. in J.A.Murray	2	Extracció amb dissolvents	Solvent extraction	Decocció	Decoction
GDR0	4239	1	1965	Eivissa	Sant Josep de sa Talaia	143188	939	CISTACEAE	111200	1	Traumatism	For trauma	0	Not specified	Cistus	monspeliensis	L.			Cistus monspeliensis L.	0	No consta	Not specified	Desconegut per l'informant / No consta	Unknown to the informant / Not specified
GDR0	4239	1	1965	Eivissa	Sant Josep de sa Talaia	143188	939	CISTACEAE	111101	0	Inflammations	Anti-inflammatory	0	Not specified	Cistus	monspeliensis	L.			Cistus monspeliensis L.	0	No consta	Not specified	Desconegut per l'informant / No consta	Unknown to the informant / Not specified
GDR0	4239	1	1965	Eivissa	Sant Josep de sa Talaia	143189	5005	AMARYLLIDACEAE	110800	0	Non-specific disorders	Health-promoting	615	Bulb	Allium	sativum	L.			Allium sativum L.	0	No consta	Not specified	Desconegut per l'informant / No consta	Unknown to the informant / Not specified
GDR0	4239	1	1965	Eivissa	Sant Josep de sa Talaia	143279	695	THYMELAEACEAE	110525	2	Disorders of the digestive system	Antidiarrheal	602	Defoliated stem	Daphne	gnidium	L.			Daphne gnidium L.	2	sense ff	No dosage form	Sense forma farmacèutica (ús directe)	No pharmaceutical form (direct use)
GDR0	4262	2	1929	Eivissa	Sant Antoni de Portmany	143990	2481	ASTERACEAE	110401	1	Disorders of the cardiovascular system	Cardiotonic	500	Inflorescence	Santolina	chamaecyparissus	L.			Santolina chamaecyparissus L.	1	Extracció amb dissolvents	Solvent extraction	Infusió	Infusion
GDR0	4262	2	1929	Eivissa	Sant Antoni de Portmany	143991	2503	ASTERACEAE	110800	1	Non-specific disorders	Health-promoting	500	Inflorescence	Matricaria	recutita	L.			Matricaria recutita L.	1	Extracció amb dissolvents	Solvent extraction	Infusió	Infusion
GDR0	4262	2	1929	Eivissa	Sant Antoni de Portmany	143992	2000	LAMIACEAE	112204	1	Disorders of the respiratory system	Expectorant	601	Stem with leaves/branches	Rosmarinus	officinalis	L.			Rosmarinus officinalis L.	1	Ff aerosols	Aerosol dosage form	Aerosol	Aerosol
GDR0	4262	2	1929	Eivissa	Sant Antoni de Portmany	143993	5061	VERBENACEAE	111302	1	Mental disorders	Tranquilizer	800	Leaf	Lippia	triphylla	(L'Hér.) O.Kuntze			Lippia triphylla (L'Hér.) O.Kuntze	1	Extracció amb dissolvents	Solvent extraction	Infusió	Infusion
GDR0	4262	2	1929	Eivissa	Sant Antoni de Portmany	143993	5061	VERBENACEAE	110401	1	Disorders of the cardiovascular system	Cardiotonic	800	Leaf	Lippia	triphylla	(L'Hér.) O.Kuntze			Lippia triphylla (L'Hér.) O.Kuntze	1	Extracció amb dissolvents	Solvent extraction	Infusió	Infusion
GDR0	4262	2	1929	Eivissa	Sant Antoni de Portmany	143994	1107b	RUTACEAE	110525	1	Disorders of the digestive system	Antidiarrheal	901	Fruit	Ruta	chalepensis	L.	chalepensis		Ruta chalepensis L. chalepensis	1	Extracció amb dissolvents	Solvent extraction	Infusió	Infusion
GDR0	4262	2	1929	Eivissa	Sant Antoni de Portmany	143995	5008	ASPHODELACEAE	111203	1	Traumatism	Antipyretic	1202	Latex	Aloe	vera	(L.) Burm.f.			Aloe vera (L.) Burm.f.	0	No consta	Not specified	Desconegut per l'informant / No consta	Unknown to the informant / Not specified
GDR0	4300	2	1936	Eivissa	Sant Antoni de Portmany	144481	5079	POACEAE	110525	1	Disorders of the digestive system	Antidiarrheal	901	Fruit	Oryza	sativa	L.			Oryza sativa L.	1	sense Ff	No dosage form	Sense forma farmacèutica (ús directe)	No pharmaceutical form (direct use)
GDR0	4300	2	1936	Eivissa	Sant Antoni de Portmany	144482	5061	VERBENACEAE	111120	1	Disorders of the digestive system	Intestinal anti-inflammatory	800	Leaf	Lippia	triphylla	(L'Hér.) O.Kuntze			Lippia triphylla (L'Hér.) O.Kuntze	1	Extracció amb dissolvents	Solvent extraction	Infusió	Infusion
GDR0	4300	2	1936	Eivissa	Sant Antoni de Portmany	144482	5061	VERBENACEAE	110525	1	Disorders of the digestive system	Antidiarrheal	800	Leaf	Lippia	triphylla	(L'Hér.) O.Kuntze			Lippia triphylla (L'Hér.) O.Kuntze	1	Extracció amb dissolvents	Solvent extraction	Infusió	Infusion
GDR0	4300	2	1936	Eivissa	Sant Antoni de Portmany	144483	2481	ASTERACEAE	111120	1	Disorders of the digestive system	Intestinal anti-inflammatory	500	Inflorescence	Santolina	chamaecyparissus	L.			Santolina chamaecyparissus L.	1	Extracció amb dissolvents	Solvent extraction	Infusió	Infusion
GDR0	4300	2	1936	Eivissa	Sant Antoni de Portmany	144484	372	FABACEAE	111901	1	Pain	Analgesic	902	Whole immature fruit	Ceratonia	siliqua	L.			Ceratonia siliqua L.	2	sense ff	No dosage form	Sense forma farmacèutica (ús directe)	No pharmaceutical form (direct use)
GDR0	4300	2	1936	Eivissa	Sant Antoni de Portmany	144485	2016	LAMIACEAE	112304	1	Disorders of the sensory system	Ocular antiseptic	1000	Seed	Salvia	verbenaca	L.			Salvia verbenaca L.	1	sense Ff	No dosage form	Sense forma farmacèutica (ús directe)	No pharmaceutical form (direct use)
GDR0	4300	2	1936	Eivissa	Sant Antoni de Portmany	144499	695	THYMELAEACEAE	110525	2	Disorders of the digestive system	Antidiarrheal	602	Defoliated stem	Daphne	gnidium	L.			Daphne gnidium L.	2	sense ff	No dosage form	Sense forma farmacèutica (ús directe)	No pharmaceutical form (direct use)
GDR0	4300	2	1936	Eivissa	Sant Antoni de Portmany	144500	1107b	RUTACEAE	110525	2	Disorders of the digestive system	Antidiarrheal	600	Stem	Ruta	chalepensis	L.	chalepensis		Ruta chalepensis L. chalepensis	2	sense ff	No dosage form	Sense forma farmacèutica (ús directe)	No pharmaceutical form (direct use)
GDR0	4300	2	1936	Eivissa	Sant Antoni de Portmany	144508	2234	PLANTAGINACEAE	0	0	Not specified	Not specified	0	Not specified	Plantago	major	L.			Plantago major L.	0	No consta	Not specified	Desconegut per l'informant / No consta	Unknown to the informant / Not specified
GDR0	4302	1	1933	Eivissa	Sant Josep de sa Talaia	152346	1107b	RUTACEAE	112101	1	Disorders in pregnancy / childbirth / puerperium	Abortifacient	303	Fruiting aerial part	Ruta	chalepensis	L.	chalepensis		Ruta chalepensis L. chalepensis	0	No consta	Not specified	Desconegut per l'informant / No consta	Unknown to the informant / Not specified
GDR0	4302	1	1933	Eivissa	Sant Josep de sa Talaia	152346	1107b	RUTACEAE	110714	2	Disorders in pregnancy / childbirth / puerperium	Postpartum adjuvant	800	Leaf	Ruta	chalepensis	L.	chalepensis		Ruta chalepensis L. chalepensis	1	Extracció amb dissolvents	Solvent extraction	Infusió	Infusion
GDR0	4302	1	1933	Eivissa	Sant Josep de sa Talaia	152346	1107b	RUTACEAE	112114	2	Disorders in pregnancy / childbirth / puerperium	Galactogenic	800	Leaf	Ruta	chalepensis	L.	chalepensis		Ruta chalepensis L. chalepensis	1	Extracció amb dissolvents	Solvent extraction	Infusió	Infusion
GDR0	4302	1	1933	Eivissa	Sant Josep de sa Talaia	152347	2481	ASTERACEAE	110507	1	Disorders of the digestive system	Digestive	500	Inflorescence	Santolina	chamaecyparissus	L.			Santolina chamaecyparissus L.	1	Extracció amb dissolvents	Solvent extraction	Infusió	Infusion
GDR0	4302	1	1933	Eivissa	Sant Josep de sa Talaia	152348	1996	LAMIACEAE	110507	1	Disorders of the digestive system	Digestive	800	Leaf	Mentha	spicata	L.			Mentha spicata L.	1	Extracció amb dissolvents	Solvent extraction	Infusió	Infusion
GDR0	4302	1	1933	Eivissa	Sant Josep de sa Talaia	152348	1996	LAMIACEAE	110516	1	Disorders of the digestive system	Oral antiseptic	800	Leaf	Mentha	spicata	L.			Mentha spicata L.	2	Ff líq. per a introduir en cavitats	Liquid dosage form for cavity administration	Col·lutori	Mouthwash
GDR0	4302	1	1933	Eivissa	Sant Josep de sa Talaia	152349	5069	LAMIACEAE	110507	1	Disorders of the digestive system	Digestive	800	Leaf	Mentha	×piperita	L.			Mentha ×piperita L.	1	Extracció amb dissolvents	Solvent extraction	Infusió	Infusion
GDR0	4302	1	1933	Eivissa	Sant Josep de sa Talaia	152351	5027	RUTACEAE	110514	1	Disorders of the digestive system	Gingival antiseptic	901	Fruit	Citrus	limon	(L.) Burm.			Citrus limon (L.) Burm.	2	Ff líq. per a introduir en cavitats	Liquid dosage form for cavity administration	Col·lutori	Mouthwash
GDR0	4302	1	1933	Eivissa	Sant Josep de sa Talaia	152352	936	CISTACEAE	110514	1	Disorders of the digestive system	Gingival antiseptic	800	Leaf	Cistus	albidus	L.			Cistus albidus L.	2	Ff líq. per a introduir en cavitats	Liquid dosage form for cavity administration	Col·lutori	Mouthwash
GDR0	4302	1	1933	Eivissa	Sant Josep de sa Talaia	152380	1334	MORACEAE	110510	2	Disorders of the digestive system	Antibloating	601	Stem with leaves/branches	Ficus	carica	L.			Ficus carica L.	1	sense Ff	No dosage form	Sense forma farmacèutica (ús directe)	No pharmaceutical form (direct use)
GDR0	4473	1	1952	Eivissa	Sant Josep de sa Talaia	150629	5061	VERBENACEAE	110507	1	Disorders of the digestive system	Digestive	800	Leaf	Lippia	triphylla	(L'Hér.) O.Kuntze			Lippia triphylla (L'Hér.) O.Kuntze	1	Extracció amb dissolvents	Solvent extraction	Infusió	Infusion
GDR0	4473	1	1952	Eivissa	Sant Josep de sa Talaia	150630	2008	LAMIACEAE	110516	1	Disorders of the digestive system	Oral antiseptic	800	Leaf	Salvia	officinalis	L.			Salvia officinalis L.	2	sense ff	No dosage form	Sense forma farmacèutica (ús directe)	No pharmaceutical form (direct use)
GDR0	4425	2	1956	Eivissa	Sant Josep de sa Talaia	149964	2481	ASTERACEAE	112203	1	Disorders of the respiratory system	Anticatarrhal	500	Inflorescence	Santolina	chamaecyparissus	L.			Santolina chamaecyparissus L.	1	Extracció amb dissolvents	Solvent extraction	Infusió	Infusion
GDR0	4425	2	1956	Eivissa	Sant Josep de sa Talaia	149965	5061	VERBENACEAE	112203	1	Disorders of the respiratory system	Anticatarrhal	800	Leaf	Lippia	triphylla	(L'Hér.) O.Kuntze			Lippia triphylla (L'Hér.) O.Kuntze	1	Extracció amb dissolvents	Solvent extraction	Infusió	Infusion
GDR0	4425	2	1956	Eivissa	Sant Josep de sa Talaia	149965	5061	VERBENACEAE	110507	1	Disorders of the digestive system	Digestive	800	Leaf	Lippia	triphylla	(L'Hér.) O.Kuntze			Lippia triphylla (L'Hér.) O.Kuntze	1	Extracció amb dissolvents	Solvent extraction	Infusió	Infusion
GDR0	4425	2	1956	Eivissa	Sant Josep de sa Talaia	149965	5061	VERBENACEAE	110401	1	Disorders of the cardiovascular system	Cardiotonic	800	Leaf	Lippia	triphylla	(L'Hér.) O.Kuntze			Lippia triphylla (L'Hér.) O.Kuntze	1	Extracció amb dissolvents	Solvent extraction	Infusió	Infusion
GDR0	4425	2	1956	Eivissa	Sant Josep de sa Talaia	149965	5061	VERBENACEAE	111120	1	Disorders of the digestive system	Intestinal anti-inflammatory	800	Leaf	Lippia	triphylla	(L'Hér.) O.Kuntze			Lippia triphylla (L'Hér.) O.Kuntze	1	Extracció amb dissolvents	Solvent extraction	Infusió	Infusion
GDR0	4425	2	1956	Eivissa	Sant Josep de sa Talaia	149966	5027	RUTACEAE	112203	1	Disorders of the respiratory system	Anticatarrhal	800	Leaf	Citrus	limon	(L.) Burm.			Citrus limon (L.) Burm.	1	Extracció amb dissolvents	Solvent extraction	Infusió	Infusion
GDR0	4425	2	1956	Eivissa	Sant Josep de sa Talaia	149966	5027	RUTACEAE	111001	1	Infections / Infestations	Antipyretic	800	Leaf	Citrus	limon	(L.) Burm.			Citrus limon (L.) Burm.	1	Extracció amb dissolvents	Solvent extraction	Infusió	Infusion
GDR0	4425	2	1956	Eivissa	Sant Josep de sa Talaia	149968	0089a	CUPRESSACEAE	111101	1	Inflammations	Anti-inflammatory	0	Not specified	Juniperus	oxycedrus	L.	oxycedrus		Juniperus oxycedrus L. oxycedrus	0	No consta	Not specified	Desconegut per l'informant / No consta	Unknown to the informant / Not specified
GDR0	4425	2	1956	Eivissa	Sant Josep de sa Talaia	149969	5008	ASPHODELACEAE	111027	1	Infections / Infestations	Anti-parotiditis	800	Leaf	Aloe	vera	(L.) Burm.f.			Aloe vera (L.) Burm.f.	2	sense ff	No dosage form	Sense forma farmacèutica (ús directe)	No pharmaceutical form (direct use)
GDR0	4425	2	1956	Eivissa	Sant Josep de sa Talaia	149970	2000	LAMIACEAE	111211	1	Disorders of the skin or subcutaneous tissue	Wound-healing	301	Young aerial part	Rosmarinus	officinalis	L.			Rosmarinus officinalis L.	2	sense ff	No dosage form	Sense forma farmacèutica (ús directe)	No pharmaceutical form (direct use)
GDR0	4425	2	1956	Eivissa	Sant Josep de sa Talaia	149971	1140	VITACEAE	112114	1	Disorders in pregnancy / childbirth / puerperium	Galactogenic	907	Fruit juice	Vitis	vinifera	L.			Vitis vinifera L.	1	Ff líq. d'administració oral	Liquid dosage form for oral administration	Vi medicinal	Medicinal wine
GDR0	4451	2	1947	Eivissa	Sant Antoni de Portmany	150371	1107b	RUTACEAE	112101	1	Disorders in pregnancy / childbirth / puerperium	Abortifacient	901	Fruit	Ruta	chalepensis	L.	chalepensis		Ruta chalepensis L. chalepensis	1	Trossejar i tamisar	Chop and sift	Espècie medicinal	Medicinal species
GDR0	4451	2	1947	Eivissa	Sant Antoni de Portmany	150372	2234	PLANTAGINACEAE	111903	1	Disorders of the digestive system	Anti-toothache	800	Leaf	Plantago	major	L.			Plantago major L.	1	Extracció amb dissolvents	Solvent extraction	Infusió	Infusion
GDR0	4451	2	1947	Eivissa	Sant Antoni de Portmany	150373	2481	ASTERACEAE	111211	1	Disorders of the skin or subcutaneous tissue	Healing	500	Inflorescence	Santolina	chamaecyparissus	L.			Santolina chamaecyparissus L.	2	Extracció amb dissolvents	Solvent extraction	Infusió	Infusion
GDR0	4451	2	1947	Eivissa	Sant Antoni de Portmany	150373	2481	ASTERACEAE	112304	1	Disorders of the sensory system	Ocular antiseptic	500	Inflorescence	Santolina	chamaecyparissus	L.			Santolina chamaecyparissus L.	2	Extracció amb dissolvents	Solvent extraction	Infusió	Infusion
GDR0	4451	2	1947	Eivissa	Sant Antoni de Portmany	150374	1773a	OLEACEAE	110409	1	Disorders of the cardiovascular system	Antihypertensive	800	Leaf	Olea	europaea	L.	europaea var. europaea		Olea europaea L. europaea var. europaea	1	Extracció amb dissolvents	Solvent extraction	Infusió	Infusion
GDR0	4451	2	1947	Eivissa	Sant Antoni de Portmany	150374	1773a	OLEACEAE	111901	1	Pain	Analgesic	907	Fruit juice	Olea	europaea	L.	europaea var. europaea		Olea europaea L. europaea var. europaea	2	Extracció amb dissolvents	Solvent extraction	Extret líquid	Liquid extract
GDR0	4451	2	1947	Eivissa	Sant Antoni de Portmany	150375	1022	GUTIFERACEAE	111901	1	Pain	Analgesic	505	Flower	Hypericum	perforatum	L.			Hypericum perforatum L.	2	Extracció amb dissolvents	Solvent extraction	Macerat en oli	Oil macerate
GDR0	4451	2	1947	Eivissa	Sant Antoni de Portmany	150376	1451	CACTACEAE	112206	1	Disorders of the respiratory system	Antitussive	811	Cladode	Opuntia	maxima	Mill.			Opuntia maxima Mill.	1	Extracció mecànica	Mechanical extraction	Suc aquós fluid ensucrat	Sweetened aqueous fluid extract
GDR0	4451	2	1947	Eivissa	Sant Antoni de Portmany	150376	1451	CACTACEAE	111183	1	Disorders of the respiratory system	Pharyngeal anti-inflammatory	811	Cladode	Opuntia	maxima	Mill.			Opuntia maxima Mill.	1	Extracció mecànica	Mechanical extraction	Suc aquós fluid ensucrat	Sweetened aqueous fluid extract
GDR0	4451	2	1947	Eivissa	Sant Antoni de Portmany	150377	1979	LAMIACEAE	111120	1	Disorders of the digestive system	Intestinal anti-inflammatory	500	Inflorescence	Thymbra	capitata	(L.) Cav.			Thymbra capitata (L.) Cav.	1	Extracció amb dissolvents	Solvent extraction	Extret líquid	Liquid extract
GDR0	4451	2	1947	Eivissa	Sant Antoni de Portmany	150378	2008	LAMIACEAE	110409	1	Disorders of the cardiovascular system	Antihypertensive	800	Leaf	Salvia	officinalis	L.			Salvia officinalis L.	1	Extracció amb dissolvents	Solvent extraction	Infusió	Infusion
GDR0	4451	2	1947	Eivissa	Sant Antoni de Portmany	150379	21589	ASTERACEAE	110601	1	Disorders of the endocrine system	Hypoglycemic	800	Leaf	Stevia	rebaudiana	(Bertoni) Bertoni			Stevia rebaudiana (Bertoni) Bertoni	1	Extracció amb dissolvents	Solvent extraction	Infusió	Infusion
GDR0	4451	2	1947	Eivissa	Sant Antoni de Portmany	150380	2669	ASTERACEAE	110409	1	Disorders of the cardiovascular system	Antihypertensive	500	Inflorescence	Centaurea	aspera	L.			Centaurea aspera L.	1	Extracció amb dissolvents	Solvent extraction	Infusió	Infusion
GDR0	4451	2	1947	Eivissa	Sant Antoni de Portmany	150381	273	ROSACEAE	0	1	Not specified	Not specified	800	Leaf	Rubus	ulmifolius	Schott			Rubus ulmifolius Schott	1	Extracció amb dissolvents	Solvent extraction	Infusió	Infusion
GDR0	4451	2	1947	Eivissa	Sant Antoni de Portmany	150399	5112	POACEAE	111005	1	Infections / Infestations	Antibacterial	901	Fruit	Triticum	aestivum	L.			Triticum aestivum L.	1	Extracció amb dissolvents	Solvent extraction	Decocció	Decoction
GDR0	4451	2	1947	Eivissa	Sant Antoni de Portmany	150400	5053	POACEAE	111005	1	Infections / Infestations	Antibacterial	901	Fruit	Hordeum	vulgare	L.			Hordeum vulgare L.	1	Extracció amb dissolvents	Solvent extraction	Decocció	Decoction
GDR0	4451	2	1947	Eivissa	Sant Antoni de Portmany	150401	5012	POACEAE	111005	1	Infections / Infestations	Antibacterial	901	Fruit	Avena	sativa	L.			Avena sativa L.	1	Extracció amb dissolvents	Solvent extraction	Decocció	Decoction
GDR0	4457	1	1945	Eivissa	Sant Josep de sa Talaia	150496	2008	LAMIACEAE	110516	1	Disorders of the digestive system	Oral antiseptic	800	Leaf	Salvia	officinalis	L.			Salvia officinalis L.	2	sense ff	No dosage form	Sense forma farmacèutica (ús directe)	No pharmaceutical form (direct use)
GDR0	4457	1	1945	Eivissa	Sant Josep de sa Talaia	150499	5008	ASPHODELACEAE	111203	1	Traumatism	Antipyretic	800	Leaf	Aloe	vera	(L.) Burm.f.			Aloe vera (L.) Burm.f.	2	sense ff	No dosage form	Sense forma farmacèutica (ús directe)	No pharmaceutical form (direct use)
GDR0	4457	1	1945	Eivissa	Sant Josep de sa Talaia	150499	5008	ASPHODELACEAE	111206	1	Traumatism	Anti-inflammatory / Analgesic / Anti-bruise	800	Leaf	Aloe	vera	(L.) Burm.f.			Aloe vera (L.) Burm.f.	2	sense ff	No dosage form	Sense forma farmacèutica (ús directe)	No pharmaceutical form (direct use)
GDR0	4457	1	1945	Eivissa	Sant Josep de sa Talaia	150502	2481	ASTERACEAE	111902	1	Mental disorders	Anti-headache	500	Inflorescence	Santolina	chamaecyparissus	L.			Santolina chamaecyparissus L.	1	Extracció amb dissolvents	Solvent extraction	Infusió	Infusion
GDR0	4457	1	1945	Eivissa	Sant Josep de sa Talaia	150502	2481	ASTERACEAE	111302	1	Mental disorders	Tranquilizer	500	Inflorescence	Santolina	chamaecyparissus	L.			Santolina chamaecyparissus L.	1	Extracció amb dissolvents	Solvent extraction	Infusió	Infusion
GDR0	4457	1	1945	Eivissa	Sant Josep de sa Talaia	150504	2503	ASTERACEAE	111120	1	Disorders of the digestive system	Intestinal anti-inflammatory	0	Not specified	Matricaria	recutita	L.			Matricaria recutita L.	1	Extracció amb dissolvents	Solvent extraction	Infusió	Infusion
GDR0	4457	1	1945	Eivissa	Sant Josep de sa Talaia	150506	5061	VERBENACEAE	111302	1	Mental disorders	Tranquilizer	800	Leaf	Lippia	triphylla	(L'Hér.) O.Kuntze			Lippia triphylla (L'Hér.) O.Kuntze	1	Extracció amb dissolvents	Solvent extraction	Infusió	Infusion
GDR0	4457	1	1945	Eivissa	Sant Josep de sa Talaia	150509	1996	LAMIACEAE	0	1	Not specified	Not specified	800	Leaf	Mentha	spicata	L.			Mentha spicata L.	1	Extracció amb dissolvents	Solvent extraction	Infusió	Infusion
GDR0	4457	1	1945	Eivissa	Sant Josep de sa Talaia	150510	5027	RUTACEAE	111183	1	Disorders of the respiratory system	Pharyngeal anti-inflammatory	907	Fruit juice	Citrus	limon	(L.) Burm.			Citrus limon (L.) Burm.	1	Ff líq. d'administració oral	Liquid dosage form for oral administration	Melit	Honey-based medicinal preparations
GDR0	4457	1	1945	Eivissa	Sant Josep de sa Talaia	150512	2040	SOLANACEAE	111001	1	Infections / Infestations	Antipyretic	1102	Tuber	Solanum	tuberosum	L.			Solanum tuberosum L.	2	sense ff	No dosage form	Sense forma farmacèutica (ús directe)	No pharmaceutical form (direct use)
GDR0	4457	1	1945	Eivissa	Sant Josep de sa Talaia	150518	1691	ERICACEAE	110409	1	Disorders of the cardiovascular system	Antihypertensive	1100	Root	Arbutus	unedo	L.			Arbutus unedo L.	1	Extracció amb dissolvents	Solvent extraction	Decocció	Decoction
GDR0	4457	1	1945	Eivissa	Sant Josep de sa Talaia	150519	1451	CACTACEAE	111206	1	Traumatism	Anti-inflammatory / Analgesic / Anti-bruise	811	Cladode	Opuntia	maxima	Mill.			Opuntia maxima Mill.	2	sense ff	No dosage form	Sense forma farmacèutica (ús directe)	No pharmaceutical form (direct use)
GDR0	4457	1	1945	Eivissa	Sant Josep de sa Talaia	150520	2000	LAMIACEAE	111206	1	Traumatism	Anti-inflammatory / Analgesic / Anti-bruise	1200	Exudate	Rosmarinus	officinalis	L.			Rosmarinus officinalis L.	2	sense ff	No dosage form	Sense forma farmacèutica (ús directe)	No pharmaceutical form (direct use)
GDR0	4457	1	1945	Eivissa	Sant Josep de sa Talaia	150520	2000	LAMIACEAE	111162	1	Disorders of the musculoskeletal system	Muscular anti-inflammatory / Analgesic	1200	Exudate	Rosmarinus	officinalis	L.			Rosmarinus officinalis L.	2	sense ff	No dosage form	Sense forma farmacèutica (ús directe)	No pharmaceutical form (direct use)
GDR0	4457	1	1945	Eivissa	Sant Josep de sa Talaia	150521	1979	LAMIACEAE	111206	1	Traumatism	Anti-inflammatory / Analgesic / Anti-bruise	1200	Exudate	Thymbra	capitata	(L.) Cav.			Thymbra capitata (L.) Cav.	2	Extracció amb dissolvents	Solvent extraction	Extret líquid	Liquid extract
GDR0	4457	1	1945	Eivissa	Sant Josep de sa Talaia	150521	1979	LAMIACEAE	111162	1	Disorders of the musculoskeletal system	Muscular anti-inflammatory / Analgesic	1200	Exudate	Thymbra	capitata	(L.) Cav.			Thymbra capitata (L.) Cav.	2	Extracció amb dissolvents	Solvent extraction	Extret líquid	Liquid extract
GDR0	4457	1	1945	Eivissa	Sant Josep de sa Talaia	150522	2541	ASTERACEAE	111804	1	Nutritional disorders	Tonic	800	Leaf	Artemisia	arborescens	L.			Artemisia arborescens L.	1	Extracció amb dissolvents	Solvent extraction	Infusió	Infusion
GDR0	4457	1	1945	Eivissa	Sant Josep de sa Talaia	150523	1773a	OLEACEAE	111211	1	Disorders of the skin or subcutaneous tissue	Healing	907	Fruit juice	Olea	europaea	L.	europaea var. europaea		Olea europaea L. europaea var. europaea	0	No consta	Not specified	Desconegut per l'informant / No consta	Unknown to the informant / Not specified
GDR0	4457	1	1945	Eivissa	Sant Josep de sa Talaia	150523	1773a	OLEACEAE	111208	1	Disorders of the skin or subcutaneous tissue	External antiseptic	907	Fruit juice	Olea	europaea	L.	europaea var. europaea		Olea europaea L. europaea var. europaea	0	No consta	Not specified	Desconegut per l'informant / No consta	Unknown to the informant / Not specified
GDR0	4457	1	1945	Eivissa	Sant Josep de sa Talaia	150529	1532b	CARYOPHYLLACEAE	110702	1	Disorders of the genitourinary system	Renal lithotriptic	800	Leaf	Herniaria	hirsuta	L.	cinerea	(DC.) Arcang.	Herniaria hirsuta L. cinerea (DC.) Arcang.	0	No consta	Not specified	Desconegut per l'informant / No consta	Unknown to the informant / Not specified
GDR0	4493	1	1947	Eivissa	Eivissa	151049	5027	RUTACEAE	111183	1	Disorders of the respiratory system	Pharyngeal anti-inflammatory	907	Fruit juice	Citrus	limon	(L.) Burm.			Citrus limon (L.) Burm.	2	Ff líq. per a introduir en cavitats	Liquid dosage form for cavity administration	Gargarisme	Gargle
GDR0	4493	1	1947	Eivissa	Eivissa	151068	1305	JUGLANDACEAE	111149	1	Disorders of the genitourinary system	Vulvar anti-inflammatory	800	Leaf	Juglans	regia	L.			Juglans regia L.	2	Ff tòpiques	Topical dosage forms	Bany	Bath
GDR0	4493	1	1947	Eivissa	Eivissa	151068	1305	JUGLANDACEAE	110714	1	Disorders in pregnancy / childbirth / puerperium	Postpartum adjuvant	800	Leaf	Juglans	regia	L.			Juglans regia L.	2	Ff tòpiques	Topical dosage forms	Bany	Bath
GDR0	4493	1	1947	Eivissa	Eivissa	151069	2000	LAMIACEAE	110714	1	Disorders in pregnancy / childbirth / puerperium	Postpartum adjuvant	302	Flowering aerial part	Rosmarinus	officinalis	L.			Rosmarinus officinalis L.	2	Ff tòpiques	Topical dosage forms	Bany	Bath
GDR0	4493	1	1947	Eivissa	Eivissa	151069	2000	LAMIACEAE	111120	1	Disorders of the digestive system	Intestinal anti-inflammatory	302	Flowering aerial part	Rosmarinus	officinalis	L.			Rosmarinus officinalis L.	1	Extracció amb dissolvents	Solvent extraction	Infusió	Infusion
GDR0	4493	1	1947	Eivissa	Eivissa	151069	2000	LAMIACEAE	112203	1	Disorders of the respiratory system	Anticatarrhal	302	Flowering aerial part	Rosmarinus	officinalis	L.			Rosmarinus officinalis L.	1	Ff aerosols	Aerosol dosage form	Aerosol	Aerosol
GDR0	4493	1	1947	Eivissa	Eivissa	151070	5061	VERBENACEAE	111001	1	Infections / Infestations	Antipyretic	302	Flowering aerial part	Lippia	triphylla	(L'Hér.) O.Kuntze			Lippia triphylla (L'Hér.) O.Kuntze	2	Extracció amb dissolvents	Solvent extraction	Infusió	Infusion
GDR0	4493	1	1947	Eivissa	Eivissa	151070	5061	VERBENACEAE	112203	1	Disorders of the respiratory system	Anticatarrhal	302	Flowering aerial part	Lippia	triphylla	(L'Hér.) O.Kuntze			Lippia triphylla (L'Hér.) O.Kuntze	1	Extracció amb dissolvents	Solvent extraction	Infusió	Infusion
GDR0	4493	1	1947	Eivissa	Eivissa	151070	5061	VERBENACEAE	111020	1	Infections / Infestations	Anti-flu	302	Flowering aerial part	Lippia	triphylla	(L'Hér.) O.Kuntze			Lippia triphylla (L'Hér.) O.Kuntze	1	Extracció amb dissolvents	Solvent extraction	Infusió	Infusion
GDR0	4493	1	1947	Eivissa	Eivissa	151070	5061	VERBENACEAE	111120	1	Disorders of the digestive system	Intestinal anti-inflammatory	302	Flowering aerial part	Lippia	triphylla	(L'Hér.) O.Kuntze			Lippia triphylla (L'Hér.) O.Kuntze	1	Extracció amb dissolvents	Solvent extraction	Infusió	Infusion
GDR0	4493	1	1947	Eivissa	Eivissa	151071	2008	LAMIACEAE	110516	1	Disorders of the digestive system	Oral antiseptic	800	Leaf	Salvia	officinalis	L.			Salvia officinalis L.	2	sense ff	No dosage form	Sense forma farmacèutica (ús directe)	No pharmaceutical form (direct use)
GDR0	4493	1	1947	Eivissa	Eivissa	151072	2040	SOLANACEAE	111902	1	Mental disorders	Anti-headache	1102	Tuber	Solanum	tuberosum	L.			Solanum tuberosum L.	2	sense ff	No dosage form	Sense forma farmacèutica (ús directe)	No pharmaceutical form (direct use)
GDR0	4493	1	1947	Eivissa	Eivissa	151073	1140	VITACEAE	111001	1	Infections / Infestations	Antipyretic	907	Fruit juice	Vitis	vinifera	L.			Vitis vinifera L.	2	Ff tòpiques	Topical dosage forms	Emplastre	Plaster
GDR0	4493	1	1947	Eivissa	Eivissa	151073	1140	VITACEAE	111902	1	Mental disorders	Anti-headache	907	Fruit juice	Vitis	vinifera	L.			Vitis vinifera L.	2	Ff tòpiques	Topical dosage forms	Emplastre	Plaster
GDR0	4493	1	1947	Eivissa	Eivissa	151074	5028	RUTACEAE	111183	1	Disorders of the respiratory system	Pharyngeal anti-inflammatory	907	Fruit juice	Citrus	sinensis	(L.) Osbeck			Citrus sinensis (L.) Osbeck	1	Ff líq. d'administració oral	Liquid dosage form for oral administration	Melit	Honey-based medicinal preparations
GDR0	4493	1	1947	Eivissa	Eivissa	151075	2481	ASTERACEAE	112203	1	Disorders of the respiratory system	Anticatarrhal	500	Inflorescence	Santolina	chamaecyparissus	L.			Santolina chamaecyparissus L.	1	Extracció amb dissolvents	Solvent extraction	Infusió	Infusion
GDR0	4493	1	1947	Eivissa	Eivissa	151075	2481	ASTERACEAE	111001	1	Infections / Infestations	Antipyretic	500	Inflorescence	Santolina	chamaecyparissus	L.			Santolina chamaecyparissus L.	1	Extracció amb dissolvents	Solvent extraction	Infusió	Infusion
GDR0	4493	1	1947	Eivissa	Eivissa	151075	2481	ASTERACEAE	111120	1	Disorders of the digestive system	Intestinal anti-inflammatory	500	Inflorescence	Santolina	chamaecyparissus	L.			Santolina chamaecyparissus L.	1	Extracció amb dissolvents	Solvent extraction	Infusió	Infusion
GDR0	4493	1	1947	Eivissa	Eivissa	151075	2481	ASTERACEAE	111302	0	Mental disorders	Tranquilizer	500	Inflorescence	Santolina	chamaecyparissus	L.			Santolina chamaecyparissus L.	1	Extracció amb dissolvents	Solvent extraction	Infusió	Infusion
GDR0	4510	2	1948	Eivissa	Sant Antoni de Portmany	151487	2481	ASTERACEAE	111120	1	Disorders of the digestive system	Intestinal anti-inflammatory	500	Inflorescence	Santolina	chamaecyparissus	L.			Santolina chamaecyparissus L.	1	Extracció amb dissolvents	Solvent extraction	Infusió	Infusion
GDR0	4510	2	1948	Eivissa	Sant Antoni de Portmany	151488	1773a	OLEACEAE	111144	1	Inflammations	For mastitis	907	Fruit juice	Olea	europaea	L.	europaea var. europaea		Olea europaea L. europaea var. europaea	2	Ff tòpiques	Topical dosage forms	Liniment	Liniment
GDR0	4510	2	1948	Eivissa	Sant Antoni de Portmany	152673	1233	APIACEAE	112101	1	Disorders in pregnancy / childbirth / puerperium	Abortifacient	800	Leaf	Petroselinum	crispum	(Mill.) Hill			Petroselinum crispum (Mill.) Hill	1	sense Ff	No dosage form	Sense forma farmacèutica (ús directe)	No pharmaceutical form (direct use)
GDR0	4510	2	1948	Eivissa	Sant Antoni de Portmany	152675	2053	SCROPHULARIACEAE	112204	1	Disorders of the respiratory system	Expectorant	800	Leaf	Verbascum	sinuatum	L.			Verbascum sinuatum L.	1	Ff aerosols	Aerosol dosage form	Aerosol	Aerosol
GDR0	4510	2	1948	Eivissa	Sant Antoni de Portmany	152675	2053	SCROPHULARIACEAE	111903	1	Disorders of the digestive system	Anti-toothache	800	Leaf	Verbascum	sinuatum	L.			Verbascum sinuatum L.	2	Ff líq. per a introduir en cavitats	Liquid dosage form for cavity administration	Col·lutori	Mouthwash
GDR0	4510	2	1948	Eivissa	Sant Antoni de Portmany	152678	1451	CACTACEAE	110534	1	Disorders of the digestive system	Anti-jaundice	811	Cladode	Opuntia	maxima	Mill.			Opuntia maxima Mill.	1	Extracció mecànica	Mechanical extraction	Suc aquós fluid ensucrat	Sweetened aqueous fluid extract
GDR0	4510	2	1948	Eivissa	Sant Antoni de Portmany	152679	5004	AMARYLLIDACEAE	112206	1	Disorders of the respiratory system	Antitussive	615	Bulb	Allium	cepa	L.			Allium cepa L.	2	sense ff	No dosage form	Sense forma farmacèutica (ús directe)	No pharmaceutical form (direct use)
GDR0	4510	2	1948	Eivissa	Sant Antoni de Portmany	152679	5004	AMARYLLIDACEAE	112203	1	Disorders of the respiratory system	Anticatarrhal	615	Bulb	Allium	cepa	L.			Allium cepa L.	2	sense ff	No dosage form	Sense forma farmacèutica (ús directe)	No pharmaceutical form (direct use)
GDR0	4510	2	1948	Eivissa	Sant Antoni de Portmany	152681	5013b	AMARANTHACEAE	110534	1	Disorders of the digestive system	Anti-jaundice	1100	Root	Beta	vulgaris	L.	vulgaris var. conditiva	Alef.	Beta vulgaris L. vulgaris var. conditiva Alef.	0	No consta	Not specified	Desconegut per l'informant / No consta	Unknown to the informant / Not specified
GDR0	4510	2	1948	Eivissa	Sant Antoni de Portmany	152684	2029	SOLANACEAE	111903	1	Disorders of the digestive system	Anti-toothache	800	Leaf	Hyoscyamus	albus	L.			Hyoscyamus albus L.	1	Ff aerosols	Aerosol dosage form	Aerosol	Aerosol
GDR0	4510	2	1948	Eivissa	Sant Antoni de Portmany	152689	1874	BORAGINACEAE	111211	1	Disorders of the skin or subcutaneous tissue	Healing	800	Leaf	Cynoglossum	cheirifolium	L.			Cynoglossum cheirifolium L.	2	sense ff	No dosage form	Sense forma farmacèutica (ús directe)	No pharmaceutical form (direct use)
GDR0	4510	2	1948	Eivissa	Sant Antoni de Portmany	152691	939	CISTACEAE	111181	1	Disorders of the respiratory system	Anti-bronchitic	505	Flower	Cistus	monspeliensis	L.			Cistus monspeliensis L.	1	Ff aerosols	Aerosol dosage form	Aerosol	Aerosol
GDR0	4510	2	1948	Eivissa	Sant Antoni de Portmany	152693	1532b	CARYOPHYLLACEAE	110702	1	Disorders of the genitourinary system	Renal lithotriptic	800	Leaf	Herniaria	hirsuta	L.	cinerea	(DC.) Arcang.	Herniaria hirsuta L. cinerea (DC.) Arcang.	1	Extracció amb dissolvents	Solvent extraction	Infusió	Infusion
GDR0	4510	2	1948	Eivissa	Sant Antoni de Portmany	152695	5043	ROSACEAE	111120	1	Disorders of the digestive system	Intestinal anti-inflammatory	800	Leaf	Eriobotrya	japonica	(Thunb.) Lindl.			Eriobotrya japonica (Thunb.) Lindl.	1	Extracció amb dissolvents	Solvent extraction	Infusió	Infusion
GDR0	4510	2	1948	Eivissa	Sant Antoni de Portmany	152699	1107b	RUTACEAE	111120	1	Disorders of the digestive system	Intestinal anti-inflammatory	800	Leaf	Ruta	chalepensis	L.	chalepensis		Ruta chalepensis L. chalepensis	1	Extracció amb dissolvents	Solvent extraction	Infusió	Infusion
GDR0	4510	2	1948	Eivissa	Sant Antoni de Portmany	152699	1107b	RUTACEAE	112101	1	Disorders in pregnancy / childbirth / puerperium	Abortifacient	800	Leaf	Ruta	chalepensis	L.	chalepensis		Ruta chalepensis L. chalepensis	1	sense Ff	No dosage form	Sense forma farmacèutica (ús directe)	No pharmaceutical form (direct use)
GDR0	4510	2	1948	Eivissa	Sant Antoni de Portmany	152699	1107b	RUTACEAE	112101	1	Disorders in pregnancy / childbirth / puerperium	Abortifacient	901	Fruit	Ruta	chalepensis	L.	chalepensis		Ruta chalepensis L. chalepensis	1	sense Ff	No dosage form	Sense forma farmacèutica (ús directe)	No pharmaceutical form (direct use)
GDR0	4510	2	1948	Eivissa	Sant Antoni de Portmany	152761	2441	ASTERACEAE	111030	2	Infections / Infestations	Insect repellent	300	Aerial part	Inula	viscosa	(L.) Ait.			Inula viscosa (L.) Ait.	0	No consta	Not specified	Desconegut per l'informant / No consta	Unknown to the informant / Not specified
GDR0	4510	2	1948	Eivissa	Sant Antoni de Portmany	152763	695	THYMELAEACEAE	110525	2	Disorders of the digestive system	Antidiarrheal	701	Bark	Daphne	gnidium	L.			Daphne gnidium L.	0	No consta	Not specified	Desconegut per l'informant / No consta	Unknown to the informant / Not specified
GDR0	4510	2	1948	Eivissa	Sant Antoni de Portmany	152830	1773a	OLEACEAE	111183	1	Disorders of the respiratory system	Pharyngeal anti-inflammatory	907	Fruit juice	Olea	europaea	L.	europaea var. europaea		Olea europaea L. europaea var. europaea	0	No consta	Not specified	Desconegut per l'informant / No consta	Unknown to the informant / Not specified
GDR0	4510	2	1948	Eivissa	Sant Antoni de Portmany	152830	1773a	OLEACEAE	111197	1	Disorders of the sensory system	Anti-earache	907	Fruit juice	Olea	europaea	L.	europaea var. europaea		Olea europaea L. europaea var. europaea	0	No consta	Not specified	Desconegut per l'informant / No consta	Unknown to the informant / Not specified
GDR0	4510	2	1948	Eivissa	Sant Antoni de Portmany	152830	1773a	OLEACEAE	110409	1	Disorders of the cardiovascular system	Antihypertensive	800	Leaf	Olea	europaea	L.	europaea var. europaea		Olea europaea L. europaea var. europaea	1	Extracció amb dissolvents	Solvent extraction	Infusió	Infusion
GDR0	4511	2	1946	Eivissa	Sant Antoni de Portmany	151493	1022	GUTIFERACEAE	111203	1	Traumatism	Antipyretic	505	Flower	Hypericum	perforatum	L.			Hypericum perforatum L.	2	Extracció amb dissolvents	Solvent extraction	Macerat en oli	Oil macerate
GDR0	4511	2	1946	Eivissa	Sant Antoni de Portmany	151498	5026	RUTACEAE	111144	2	Inflammations	For mastitis	901	Fruit	Citrus	aurantium	L.			Citrus aurantium L.	2	Ff tòpiques	Topical dosage forms	Liniment	Liniment
GDR0	4512	2	1964	Eivissa	Sant Antoni de Portmany	151499	2481	ASTERACEAE	111120	1	Disorders of the digestive system	Intestinal anti-inflammatory	500	Inflorescence	Santolina	chamaecyparissus	L.			Santolina chamaecyparissus L.	1	Extracció amb dissolvents	Solvent extraction	Infusió	Infusion
GDR0	4512	2	1964	Eivissa	Sant Antoni de Portmany	151500	5061	VERBENACEAE	111120	1	Disorders of the digestive system	Intestinal anti-inflammatory	800	Leaf	Lippia	triphylla	(L'Hér.) O.Kuntze			Lippia triphylla (L'Hér.) O.Kuntze	1	Ff estèrils	Sterile dosage forms	Injectable	Injectable
GDR0	4512	2	1964	Eivissa	Sant Antoni de Portmany	151501	5008	ASPHODELACEAE	111203	1	Traumatism	Antipyretic	800	Leaf	Aloe	vera	(L.) Burm.f.			Aloe vera (L.) Burm.f.	2	sense ff	No dosage form	Sense forma farmacèutica (ús directe)	No pharmaceutical form (direct use)
GDR0	4520	1	1961	Eivissa	Sant Joan de Labritja	151691	2481	ASTERACEAE	110507	1	Disorders of the digestive system	Digestive	500	Inflorescence	Santolina	chamaecyparissus	L.			Santolina chamaecyparissus L.	1	Extracció amb dissolvents	Solvent extraction	Infusió	Infusion
GDR0	4520	1	1961	Eivissa	Sant Joan de Labritja	151692	5061	VERBENACEAE	110507	1	Disorders of the digestive system	Digestive	800	Leaf	Lippia	triphylla	(L'Hér.) O.Kuntze			Lippia triphylla (L'Hér.) O.Kuntze	1	Extracció amb dissolvents	Solvent extraction	Infusió	Infusion
GDR0	4522	2	1937	Eivissa	Santa Eulària des Riu	151723	304	ROSACEAE	111001	1	Infections / Infestations	Antipyretic	800	Leaf	Sanguisorba	minor	Scop.			Sanguisorba minor Scop.	1	Extracció amb dissolvents	Solvent extraction	Infusió	Infusion
GDR0	4522	2	1937	Eivissa	Santa Eulària des Riu	151724	2481	ASTERACEAE	111120	1	Disorders of the digestive system	Intestinal anti-inflammatory	500	Inflorescence	Santolina	chamaecyparissus	L.			Santolina chamaecyparissus L.	1	Extracció amb dissolvents	Solvent extraction	Infusió	Infusion
GDR0	4522	2	1937	Eivissa	Santa Eulària des Riu	151724	2481	ASTERACEAE	111183	1	Disorders of the respiratory system	Anti-inflammatory pharyngeal	500	Inflorescence	Santolina	chamaecyparissus	L.			Santolina chamaecyparissus L.	1	Extracció amb dissolvents	Solvent extraction	Infusió	Infusion
GDR0	4522	2	1937	Eivissa	Santa Eulària des Riu	151724	2481	ASTERACEAE	110513	1	Disorders of the digestive system	Antiemetic	500	Inflorescence	Santolina	chamaecyparissus	L.			Santolina chamaecyparissus L.	1	Extracció amb dissolvents	Solvent extraction	Infusió	Infusion
GDR0	4522	2	1937	Eivissa	Santa Eulària des Riu	151725	5061	VERBENACEAE	110513	1	Disorders of the digestive system	Antiemetic	302	Flowering aerial part	Lippia	triphylla	(L'Hér.) O.Kuntze			Lippia triphylla (L'Hér.) O.Kuntze	1	Extracció amb dissolvents	Solvent extraction	Infusió	Infusion
GDR0	4522	2	1937	Eivissa	Santa Eulària des Riu	151725	5061	VERBENACEAE	111120	1	Disorders of the digestive system	Intestinal anti-inflammatory	302	Flowering aerial part	Lippia	triphylla	(L'Hér.) O.Kuntze			Lippia triphylla (L'Hér.) O.Kuntze	1	Extracció amb dissolvents	Solvent extraction	Infusió	Infusion
GDR0	4522	2	1937	Eivissa	Santa Eulària des Riu	151726	1034	MALVACEAE	112404	1	Disorders of the skin or subcutaneous tissue	Resolutive	800	Leaf	Malva	sylvestris	L.			Malva sylvestris L.	2	Ff tòpiques	Topical dosage forms	Emplastre	Plaster
GDR0	4522	2	1937	Eivissa	Santa Eulària des Riu	151727	1126	ANACARDIACEAE	110515	1	Disorders of the digestive system	Dental strengthening	800	Leaf	Pistacia	lentiscus	L.			Pistacia lentiscus L.	2	Ff líq. per a introduir en cavitats	Liquid dosage form for cavity administration	Col·lutori	Mouthwash
GDR0	4522	2	1937	Eivissa	Santa Eulària des Riu	151728	1773b	OLEACEAE	110409	1	Disorders of the cardiovascular system	Antihypertensive	800	Leaf	Olea	europaea	L.	europaea var. sylvestris	(Mill.) Brot.	Olea europaea L. europaea var. sylvestris (Mill.) Brot.	2	Ff líq. per a introduir en cavitats	Liquid dosage form for cavity administration	Gargarisme	Gargle
GDR0	4522	2	1937	Eivissa	Santa Eulària des Riu	151729	1773a	OLEACEAE	112211	1	Disorders of the immune system	Anti-tonsillitis	907	Fruit juice	Olea	europaea	L.	europaea var. europaea		Olea europaea L. europaea var. europaea	2	Ff tòpiques	Topical dosage forms	Emplastre	Plaster
GDR0	4522	2	1937	Eivissa	Santa Eulària des Riu	151730	1107b	RUTACEAE	110525	1	Disorders of the digestive system	Antidiarrheal	800	Leaf	Ruta	chalepensis	L.	chalepensis		Ruta chalepensis L. chalepensis	1	Extracció amb dissolvents	Solvent extraction	Infusió	Infusion
GDR0	4522	2	1937	Eivissa	Santa Eulària des Riu	151731	1305	JUGLANDACEAE	111149	1	Disorders of the genitourinary system	Vulvar anti-inflammatory	800	Leaf	Juglans	regia	L.			Juglans regia L.	2	Ff tòpiques	Topical dosage forms	Bany	Bath
GDR0	4522	2	1937	Eivissa	Santa Eulària des Riu	151732	5027	RUTACEAE	111183	1	Disorders of the respiratory system	Pharyngeal anti-inflammatory	907	Fruit juice	Citrus	limon	(L.) Burm.			Citrus limon (L.) Burm.	1	Ff líq. d'administració oral	Liquid dosage form for oral administration	Melit	Honey-based medicinal preparations
GDR0	4522	2	1937	Eivissa	Santa Eulària des Riu	151732	5027	RUTACEAE	112203	1	Disorders of the respiratory system	Anticatarrhal	907	Fruit juice	Citrus	limon	(L.) Burm.			Citrus limon (L.) Burm.	1	Ff líq. d'administració oral	Liquid dosage form for oral administration	Melit	Honey-based medicinal preparations
GDR0	4522	2	1937	Eivissa	Santa Eulària des Riu	151746	695	THYMELAEACEAE	110525	2	Disorders of the digestive system	Antidiarrheal	602	Defoliated stem	Daphne	gnidium	L.			Daphne gnidium L.	2	sense ff	No dosage form	Sense forma farmacèutica (ús directe)	No pharmaceutical form (direct use)
GDR0	4523	1	1936	Eivissa	Sant Josep de sa Talaia	152855	5008	ASPHODELACEAE	111203	1	Traumatism	Antipyretic	800	Leaf	Aloe	vera	(L.) Burm.f.			Aloe vera (L.) Burm.f.	2	sense ff	No dosage form	Sense forma farmacèutica (ús directe)	No pharmaceutical form (direct use)
GDR0	4527	2	1983	Eivissa	Eivissa	152027	2481	ASTERACEAE	111120	1	Disorders of the digestive system	Intestinal anti-inflammatory	500	Inflorescence	Santolina	chamaecyparissus	L.			Santolina chamaecyparissus L.	1	Extracció amb dissolvents	Solvent extraction	Infusió	Infusion
GDR0	4527	2	1983	Eivissa	Eivissa	152027	2481	ASTERACEAE	111302	1	Mental disorders	Tranquilizer	500	Inflorescence	Santolina	chamaecyparissus	L.			Santolina chamaecyparissus L.	1	Extracció amb dissolvents	Solvent extraction	Infusió	Infusion
GDR0	4527	2	1983	Eivissa	Eivissa	152028	5061	VERBENACEAE	110507	1	Disorders of the digestive system	Digestive	800	Leaf	Lippia	triphylla	(L'Hér.) O.Kuntze			Lippia triphylla (L'Hér.) O.Kuntze	1	Extracció amb dissolvents	Solvent extraction	Infusió	Infusion
GDR0	4527	2	1983	Eivissa	Eivissa	152028	5061	VERBENACEAE	111302	1	Mental disorders	Tranquilizer	302	Flowering aerial part	Lippia	triphylla	(L'Hér.) O.Kuntze			Lippia triphylla (L'Hér.) O.Kuntze	1	Extracció amb dissolvents	Solvent extraction	Infusió	Infusion
GDR0	4527	2	1983	Eivissa	Eivissa	152156	1334	MORACEAE	112424	1	Disorders of the skin or subcutaneous tissue	Anti-wart	1202	Latex	Ficus	carica	L.			Ficus carica L.	2	sense ff	No dosage form	Sense forma farmacèutica (ús directe)	No pharmaceutical form (direct use)
GDR0	4532	2	1949	Eivissa	Sant Josep de sa Talaia	152109	5008	ASPHODELACEAE	111206	1	Traumatism	Anti-inflammatory / Analgesic / Anti-bruise	800	Leaf	Aloe	vera	(L.) Burm.f.			Aloe vera (L.) Burm.f.	2	sense ff	No dosage form	Sense forma farmacèutica (ús directe)	No pharmaceutical form (direct use)
GDR0	4532	2	1949	Eivissa	Sant Josep de sa Talaia	152111	5044	MYRTACEAE	112203	1	Disorders of the respiratory system	Anticatarrhal	800	Leaf	Eucalyptus	camaldulensis	Dehnh.			Eucalyptus camaldulensis Dehnh.	1	Ff aerosols	Aerosol dosage form	Aerosol	Aerosol
GDR0	4532	2	1949	Eivissa	Sant Josep de sa Talaia	152112	2503	ASTERACEAE	112204	1	Disorders of the respiratory system	Expectorant	500	Inflorescence	Matricaria	recutita	L.			Matricaria recutita L.	1	Ff aerosols	Aerosol dosage form	Aerosol	Aerosol
GDR0	4532	2	1949	Eivissa	Sant Josep de sa Talaia	152113	1773a	OLEACEAE	111183	1	Disorders of the respiratory system	Pharyngeal anti-inflammatory	907	Fruit juice	Olea	europaea	L.	europaea var. europaea		Olea europaea L. europaea var. europaea	2	sense ff	No dosage form	Sense forma farmacèutica (ús directe)	No pharmaceutical form (direct use)
GDR0	4532	2	1949	Eivissa	Sant Josep de sa Talaia	152113	1773a	OLEACEAE	111033	1	Infections / Infestations	Antihelmintic	907	Fruit juice	Olea	europaea	L.	europaea var. europaea		Olea europaea L. europaea var. europaea	2	sense ff	No dosage form	Sense forma farmacèutica (ús directe)	No pharmaceutical form (direct use)
GDR0	4532	2	1949	Eivissa	Sant Josep de sa Talaia	152115	5112	POACEAE	112203	1	Disorders of the respiratory system	Anticatarrhal	917	Bran	Triticum	aestivum	L.			Triticum aestivum L.	2	Ff tòpiques	Topical dosage forms	Emplastre	Plaster
GDR0	4532	2	1949	Eivissa	Sant Josep de sa Talaia	152117	2000	LAMIACEAE	112203	1	Disorders of the respiratory system	Anticatarrhal	601	Stem with leaves/branches	Rosmarinus	officinalis	L.			Rosmarinus officinalis L.	1	Extracció amb dissolvents	Solvent extraction	Infusió	Infusion
GDR0	4532	2	1949	Eivissa	Sant Josep de sa Talaia	152118	1107b	RUTACEAE	111033	1	Infections / Infestations	Antihelmintic	800	Leaf	Ruta	chalepensis	L.	chalepensis		Ruta chalepensis L. chalepensis	1	sense Ff	No dosage form	Sense forma farmacèutica (ús directe)	No pharmaceutical form (direct use)
GDR0	4532	2	1949	Eivissa	Sant Josep de sa Talaia	152120	5027	RUTACEAE	111183	1	Disorders of the respiratory system	Pharyngeal anti-inflammatory	907	Fruit juice	Citrus	limon	(L.) Burm.			Citrus limon (L.) Burm.	2	Ff líq. per a introduir en cavitats	Liquid dosage form for cavity administration	Gargarisme	Gargle
GDR0	4532	2	1949	Eivissa	Sant Josep de sa Talaia	152121	5005	AMARYLLIDACEAE	111902	1	Mental disorders	Anti-headache	615	Bulb	Allium	sativum	L.			Allium sativum L.	2	Ff tòpiques	Topical dosage forms	Bany	Bath
GDR0	4532	2	1949	Eivissa	Sant Josep de sa Talaia	152143	695	THYMELAEACEAE	110525	2	Disorders of the digestive system	Antidiarrheal	600	Stem	Daphne	gnidium	L.			Daphne gnidium L.	2	sense ff	No dosage form	Sense forma farmacèutica (ús directe)	No pharmaceutical form (direct use)
GDR0	4532	2	1949	Eivissa	Sant Josep de sa Talaia	152151	2008	LAMIACEAE	110516	1	Disorders of the digestive system	Oral antiseptic	800	Leaf	Salvia	officinalis	L.			Salvia officinalis L.	2	sense ff	No dosage form	Sense forma farmacèutica (ús directe)	No pharmaceutical form (direct use)
GDR0	4532	2	1949	Eivissa	Sant Josep de sa Talaia	153933	1090b	LINACEAE	112203	1	Disorders of the respiratory system	Anticatarrhal	1000	Seed	Linum	usitatissimum	L.	usitatissimum		Linum usitatissimum L. usitatissimum	2	Ff tòpiques	Topical dosage forms	Emplastre	Plaster
GDR0	4534	2	1942	Eivissa	Sant Josep de sa Talaia	152202	2503	ASTERACEAE	111120	1	Disorders of the digestive system	Intestinal anti-inflammatory	500	Inflorescence	Matricaria	recutita	L.			Matricaria recutita L.	1	Extracció amb dissolvents	Solvent extraction	Infusió	Infusion
GDR0	4534	2	1942	Eivissa	Sant Josep de sa Talaia	152203	5008	ASPHODELACEAE	111203	1	Traumatism	Antipyretic	800	Leaf	Aloe	vera	(L.) Burm.f.			Aloe vera (L.) Burm.f.	1	sense Ff	No dosage form	Sense forma farmacèutica (ús directe)	No pharmaceutical form (direct use)
GDR0	4534	2	1942	Eivissa	Sant Josep de sa Talaia	152204	0710b	PAPAVERACEAE	111308	1	Mental disorders	Hypnotic	901	Fruit	Papaver	somniferum	L.	somniferum		Papaver somniferum L. somniferum	2	sense ff	No dosage form	Sense forma farmacèutica (ús directe)	No pharmaceutical form (direct use)
GDR0	4534	2	1942	Eivissa	Sant Josep de sa Talaia	152204	0710b	PAPAVERACEAE	111903	1	Disorders of the digestive system	Anti-toothache	901	Fruit	Papaver	somniferum	L.	somniferum		Papaver somniferum L. somniferum	2	Ff líq. per a introduir en cavitats	Liquid dosage form for cavity administration	Col·lutori	Mouthwash
GDR0	4536	2	1962	Eivissa	Santa Eulària des Riu	152157	1107b	RUTACEAE	111033	1	Infections / Infestations	Antihelmintic	800	Leaf	Ruta	chalepensis	L.	chalepensis		Ruta chalepensis L. chalepensis	1	Extracció amb dissolvents	Solvent extraction	Infusió	Infusion
GDR0	4536	2	1962	Eivissa	Santa Eulària des Riu	152157	1107b	RUTACEAE	111033	1	Infections / Infestations	Antihelmintic	901	Fruit	Ruta	chalepensis	L.	chalepensis		Ruta chalepensis L. chalepensis	1	Extracció amb dissolvents	Solvent extraction	Infusió	Infusion
GDR0	4536	2	1962	Eivissa	Santa Eulària des Riu	152157	1107b	RUTACEAE	111005	2	Infections / Infestations	Antibacterial	800	Leaf	Ruta	chalepensis	L.	chalepensis		Ruta chalepensis L. chalepensis	1	sense Ff	No dosage form	Sense forma farmacèutica (ús directe)	No pharmaceutical form (direct use)
GDR0	4536	2	1962	Eivissa	Santa Eulària des Riu	152157	1107b	RUTACEAE	111005	2	Infections / Infestations	Antibacterial	901	Fruit	Ruta	chalepensis	L.	chalepensis		Ruta chalepensis L. chalepensis	1	sense Ff	No dosage form	Sense forma farmacèutica (ús directe)	No pharmaceutical form (direct use)
GDR0	4536	2	1962	Eivissa	Santa Eulària des Riu	152158	0089a	CUPRESSACEAE	110302	1	Disorders of the blood system	Hematocathartic	1205	Resin	Juniperus	oxycedrus	L.	oxycedrus		Juniperus oxycedrus L. oxycedrus	1	Extracció amb dissolvents	Solvent extraction	Extret bla	Soft extract
GDR0	4536	2	1962	Eivissa	Santa Eulària des Riu	152158	0089a	CUPRESSACEAE	112416	1	Disorders of the skin or subcutaneous tissue	Antipsoriatic	1205	Resin	Juniperus	oxycedrus	L.	oxycedrus		Juniperus oxycedrus L. oxycedrus	1	Extracció amb dissolvents	Solvent extraction	Extret bla	Soft extract
GDR0	4536	2	1962	Eivissa	Santa Eulària des Riu	152159	0710b	PAPAVERACEAE	112104	1	Disorders in pregnancy / childbirth / puerperium	Childbirth adjuvant	901	Fruit	Papaver	somniferum	L.	somniferum		Papaver somniferum L. somniferum	1	Extracció amb dissolvents	Solvent extraction	Infusió	Infusion
GDR0	4536	2	1962	Eivissa	Santa Eulària des Riu	152160	2000	LAMIACEAE	110507	1	Disorders of the digestive system	Digestive	800	Leaf	Rosmarinus	officinalis	L.			Rosmarinus officinalis L.	1	Extracció amb dissolvents	Solvent extraction	Infusió	Infusion
GDR0	4536	2	1962	Eivissa	Santa Eulària des Riu	152160	2000	LAMIACEAE	111211	1	Disorders of the skin or subcutaneous tissue	Healing	800	Leaf	Rosmarinus	officinalis	L.			Rosmarinus officinalis L.	2	Ff tòpiques	Topical dosage forms	Cataplasma	Poultice
GDR0	4536	2	1962	Eivissa	Santa Eulària des Riu	152160	2000	LAMIACEAE	110410	1	Disorders of the cardiovascular system	Antihypotensive	800	Leaf	Rosmarinus	officinalis	L.			Rosmarinus officinalis L.	1	Extracció amb dissolvents	Solvent extraction	Infusió	Infusion
GDR0	4536	2	1962	Eivissa	Santa Eulària des Riu	152160	2000	LAMIACEAE	112208	1	Disorders of the respiratory system	Nasal decongestant	800	Leaf	Rosmarinus	officinalis	L.			Rosmarinus officinalis L.	1	Extracció amb dissolvents	Solvent extraction	Infusió	Infusion
GDR0	4536	2	1962	Eivissa	Santa Eulària des Riu	152161	2481	ASTERACEAE	110507	1	Disorders of the digestive system	Digestive	500	Inflorescence	Santolina	chamaecyparissus	L.			Santolina chamaecyparissus L.	1	Extracció amb dissolvents	Solvent extraction	Infusió	Infusion
GDR0	4536	2	1962	Eivissa	Santa Eulària des Riu	152162	5008	ASPHODELACEAE	111203	1	Traumatism	Antipyretic	800	Leaf	Aloe	vera	(L.) Burm.f.			Aloe vera (L.) Burm.f.	2	sense ff	No dosage form	Sense forma farmacèutica (ús directe)	No pharmaceutical form (direct use)
GDR0	4536	2	1962	Eivissa	Santa Eulària des Riu	152163	5098	ROSACEAE	111198	1	Disorders of the sensory system	For the eyes	516	Petal	Rosa	×centifolia	L.			Rosa ×centifolia L.	2	Ff tòpiques	Topical dosage forms	Bany	Bath
GDR0	4536	2	1962	Eivissa	Santa Eulària des Riu	152164	2046	SOLANACEAE	111181	1	Disorders of the respiratory system	Anti-bronchitic	800	Leaf	Datura	stramonium	L.			Datura stramonium L.	1	Ff aerosols	Aerosol dosage form	Aerosol	Aerosol
GDR0	4536	2	1962	Eivissa	Santa Eulària des Riu	152165	2008	LAMIACEAE	110409	1	Disorders of the cardiovascular system	Antihypertensive	800	Leaf	Salvia	officinalis	L.			Salvia officinalis L.	2	Extracció amb dissolvents	Solvent extraction	Infusió	Infusion
GDR0	4536	2	1962	Eivissa	Santa Eulària des Riu	152166	2541	ASTERACEAE	111001	1	Infections / Infestations	Antipyretic	800	Leaf	Artemisia	arborescens	L.			Artemisia arborescens L.	1	Extracció amb dissolvents	Solvent extraction	Infusió	Infusion
GDR0	4536	2	1962	Eivissa	Santa Eulària des Riu	152166	2541	ASTERACEAE	111000	1	Infections / Infestations	Internal antiseptic	800	Leaf	Artemisia	arborescens	L.			Artemisia arborescens L.	1	sense Ff	No dosage form	Sense forma farmacèutica (ús directe)	No pharmaceutical form (direct use)
GDR0	4536	2	1962	Eivissa	Santa Eulària des Riu	152166	2541	ASTERACEAE	111120	1	Disorders of the digestive system	Intestinal anti-inflammatory	800	Leaf	Artemisia	arborescens	L.			Artemisia arborescens L.	1	sense Ff	No dosage form	Sense forma farmacèutica (ús directe)	No pharmaceutical form (direct use)
GDR0	4536	2	1962	Eivissa	Santa Eulària des Riu	152167	2232	PLANTAGINACEAE	111145	1	Disorders of the genitourinary system	Renal anti-inflammatory	800	Leaf	Plantago	lanceolata	L.			Plantago lanceolata L.	1	Extracció amb dissolvents	Solvent extraction	Infusió	Infusion
GDR0	4536	2	1962	Eivissa	Santa Eulària des Riu	152183	1126	ANACARDIACEAE	111211	2	Disorders of the skin or subcutaneous tissue	Healing	1205	Resin	Pistacia	lentiscus	L.			Pistacia lentiscus L.	2	sense ff	No dosage form	Sense forma farmacèutica (ús directe)	No pharmaceutical form (direct use)
GDR0	4536	2	1962	Eivissa	Santa Eulària des Riu	153970	6843	CRASSULACEAE	111203	1	Traumatism	Antipyretic	800	Leaf	Kalanchoe	thyrsiflora	Harv.			Kalanchoe thyrsiflora Harv.	2	sense ff	No dosage form	Sense forma farmacèutica (ús directe)	No pharmaceutical form (direct use)
GDR0	4537	1	1951	Eivissa	Eivissa	152255	2481	ASTERACEAE	111001	1	Infections / Infestations	Antipyretic	500	Inflorescence	Santolina	chamaecyparissus	L.			Santolina chamaecyparissus L.	1	Extracció amb dissolvents	Solvent extraction	Infusió	Infusion
GDR0	4537	1	1951	Eivissa	Eivissa	152255	2481	ASTERACEAE	110507	1	Disorders of the digestive system	Digestive	500	Inflorescence	Santolina	chamaecyparissus	L.			Santolina chamaecyparissus L.	1	Extracció amb dissolvents	Solvent extraction	Infusió	Infusion
GDR0	4537	1	1951	Eivissa	Eivissa	152256	5061	VERBENACEAE	110507	1	Disorders of the digestive system	Digestive	800	Leaf	Lippia	triphylla	(L'Hér.) O.Kuntze			Lippia triphylla (L'Hér.) O.Kuntze	1	Extracció amb dissolvents	Solvent extraction	Infusió	Infusion
GDR0	4540	2	1934	Eivissa	Sant Josep de sa Talaia	152394	5061	VERBENACEAE	112203	1	Disorders of the respiratory system	Anticatarrhal	302	Flowering aerial part	Lippia	triphylla	(L'Hér.) O.Kuntze			Lippia triphylla (L'Hér.) O.Kuntze	1	Extracció amb dissolvents	Solvent extraction	Infusió	Infusion
GDR0	4540	2	1934	Eivissa	Sant Josep de sa Talaia	152394	5061	VERBENACEAE	111120	1	Disorders of the digestive system	Intestinal anti-inflammatory	302	Flowering aerial part	Lippia	triphylla	(L'Hér.) O.Kuntze			Lippia triphylla (L'Hér.) O.Kuntze	1	Extracció amb dissolvents	Solvent extraction	Infusió	Infusion
GDR0	4540	2	1934	Eivissa	Sant Josep de sa Talaia	152396	5028	RUTACEAE	112203	1	Disorders of the respiratory system	Anticatarrhal	907	Fruit juice	Citrus	sinensis	(L.) Osbeck			Citrus sinensis (L.) Osbeck	1	Ff líq. d'administració oral	Liquid dosage form for oral administration	Melit	Honey-based medicinal preparations
GDR0	4540	2	1934	Eivissa	Sant Josep de sa Talaia	152398	1034	MALVACEAE	112203	1	Disorders of the respiratory system	Anticatarrhal	505	Flower	Malva	sylvestris	L.			Malva sylvestris L.	1	Extracció amb dissolvents	Solvent extraction	Infusió	Infusion
GDR0	4540	2	1934	Eivissa	Sant Josep de sa Talaia	152400	1035	MALVACEAE	112203	1	Disorders of the respiratory system	Anticatarrhal	505	Flower	Lavatera	arborea	L.			Lavatera arborea L.	1	Extracció amb dissolvents	Solvent extraction	Infusió	Infusion
GDR0	4540	2	1934	Eivissa	Sant Josep de sa Talaia	152481	213	CRASSULACEAE	111208	2	Disorders of the skin or subcutaneous tissue	External antiseptic	800	Leaf	Sedum	sediforme	(Jacq.) Pau			Sedum sediforme (Jacq.) Pau	2	Ff tòpiques	Topical dosage forms	Bany	Bath
GDR0	4541	1	1930	Eivissa	Sant Josep de sa Talaia	152395	5061	VERBENACEAE	112203	1	Disorders of the respiratory system	Anticatarrhal	302	Flowering aerial part	Lippia	triphylla	(L'Hér.) O.Kuntze			Lippia triphylla (L'Hér.) O.Kuntze	1	Extracció amb dissolvents	Solvent extraction	Infusió	Infusion
GDR0	4541	1	1930	Eivissa	Sant Josep de sa Talaia	152395	5061	VERBENACEAE	111120	1	Disorders of the digestive system	Intestinal anti-inflammatory	302	Flowering aerial part	Lippia	triphylla	(L'Hér.) O.Kuntze			Lippia triphylla (L'Hér.) O.Kuntze	1	Extracció amb dissolvents	Solvent extraction	Infusió	Infusion
GDR0	4541	1	1930	Eivissa	Sant Josep de sa Talaia	152397	5028	RUTACEAE	112203	1	Disorders of the respiratory system	Anticatarrhal	907	Fruit juice	Citrus	sinensis	(L.) Osbeck			Citrus sinensis (L.) Osbeck	1	Ff líq. d'administració oral	Liquid dosage form for oral administration	Melit	Honey-based medicinal preparations
GDR0	4541	1	1930	Eivissa	Sant Josep de sa Talaia	152399	1034	MALVACEAE	112203	1	Disorders of the respiratory system	Anticatarrhal	505	Flower	Malva	sylvestris	L.			Malva sylvestris L.	1	Extracció amb dissolvents	Solvent extraction	Infusió	Infusion
GDR0	4541	1	1930	Eivissa	Sant Josep de sa Talaia	152401	1035	MALVACEAE	112203	1	Disorders of the respiratory system	Anticatarrhal	505	Flower	Lavatera	arborea	L.			Lavatera arborea L.	1	Extracció amb dissolvents	Solvent extraction	Infusió	Infusion
GDR0	4541	1	1930	Eivissa	Sant Josep de sa Talaia	152482	213	CRASSULACEAE	111208	2	Disorders of the skin or subcutaneous tissue	External antiseptic	800	Leaf	Sedum	sediforme	(Jacq.) Pau			Sedum sediforme (Jacq.) Pau	2	Ff tòpiques	Topical dosage forms	Bany	Bath
GDR0	4542	2	1948	Eivissa	Santa Eulària des Riu	152514	5112	POACEAE	111001	1	Infections / Infestations	Antipyretic	901	Fruit	Triticum	aestivum	L.			Triticum aestivum L.	2	sense ff	No dosage form	Sense forma farmacèutica (ús directe)	No pharmaceutical form (direct use)
GDR0	4542	2	1948	Eivissa	Santa Eulària des Riu	152515	2000	LAMIACEAE	111211	1	Disorders of the skin or subcutaneous tissue	Healing	800	Leaf	Rosmarinus	officinalis	L.			Rosmarinus officinalis L.	2	sense ff	No dosage form	Sense forma farmacèutica (ús directe)	No pharmaceutical form (direct use)
GDR0	4542	2	1948	Eivissa	Santa Eulària des Riu	152515	2000	LAMIACEAE	111202	1	Traumatism	Antiecchymotic	1200	Exudate	Rosmarinus	officinalis	L.			Rosmarinus officinalis L.	2	Extracció amb dissolvents	Solvent extraction	Extret fluid	Fluid extract
GDR0	4542	2	1948	Eivissa	Santa Eulària des Riu	152516	2481	ASTERACEAE	111183	1	Disorders of the respiratory system	Pharyngeal anti-inflammatory	500	Inflorescence	Santolina	chamaecyparissus	L.			Santolina chamaecyparissus L.	1	Extracció amb dissolvents	Solvent extraction	Infusió	Infusion
GDR0	4542	2	1948	Eivissa	Santa Eulària des Riu	152517	1034	MALVACEAE	112203	1	Disorders of the respiratory system	Anticatarrhal	505	Flower	Malva	sylvestris	L.			Malva sylvestris L.	1	Extracció amb dissolvents	Solvent extraction	Infusió	Infusion
GDR0	4542	2	1948	Eivissa	Santa Eulària des Riu	152518	2008	LAMIACEAE	112212	1	Disorders of the respiratory system	For hoarseness	800	Leaf	Salvia	officinalis	L.			Salvia officinalis L.	1	Extracció amb dissolvents	Solvent extraction	Infusió	Infusion
GDR0	4542	2	1948	Eivissa	Santa Eulària des Riu	152519	1107b	RUTACEAE	111903	1	Disorders of the digestive system	Anti-toothache	800	Leaf	Ruta	chalepensis	L.	chalepensis		Ruta chalepensis L. chalepensis	2	Ff líq. per a introduir en cavitats	Liquid dosage form for cavity administration	Gargarisme	Gargle
GDR0	4545	2	1960	Eivissa	Sant Antoni de Portmany	152558	5008	ASPHODELACEAE	111509	1	Disorders of the musculoskeletal system	For muscle strain	800	Leaf	Aloe	vera	(L.) Burm.f.			Aloe vera (L.) Burm.f.	2	sense ff	No dosage form	Sense forma farmacèutica (ús directe)	No pharmaceutical form (direct use)
GDR0	4545	2	1960	Eivissa	Sant Antoni de Portmany	152559	1140	VITACEAE	112203	1	Disorders of the respiratory system	Anticatarrhal	907	Fruit juice	Vitis	vinifera	L.			Vitis vinifera L.	1	Ff líq. d'administració oral	Liquid dosage form for oral administration	Vi medicinal	Medicinal wine
GDR0	4545	2	1960	Eivissa	Sant Antoni de Portmany	152559	1140	VITACEAE	112114	1	Disorders in pregnancy / childbirth / puerperium	Galactogenic	907	Fruit juice	Vitis	vinifera	L.			Vitis vinifera L.	1	Ff líq. d'administració oral	Liquid dosage form for oral administration	Vi medicinal	Medicinal wine
GDR0	4545	2	1960	Eivissa	Sant Antoni de Portmany	152559	1140	VITACEAE	111901	2	Pain	Analgesic	907	Fruit juice	Vitis	vinifera	L.			Vitis vinifera L.	2	Ff tòpiques	Topical dosage forms	Vinagre medicinal	Medicinal vinegar
GDR0	4545	2	1960	Eivissa	Sant Antoni de Portmany	152560	1126	ANACARDIACEAE	110516	1	Disorders of the digestive system	Oral antiseptic	601	Stem with leaves/branches	Pistacia	lentiscus	L.			Pistacia lentiscus L.	1	Extracció amb dissolvents	Solvent extraction	Infusió	Infusion
GDR0	4545	2	1960	Eivissa	Sant Antoni de Portmany	152562	1107b	RUTACEAE	112101	1	Disorders in pregnancy / childbirth / puerperium	Abortifacient	800	Leaf	Ruta	chalepensis	L.	chalepensis		Ruta chalepensis L. chalepensis	1	Extracció amb dissolvents	Solvent extraction	Infusió	Infusion
GDR0	4545	2	1960	Eivissa	Sant Antoni de Portmany	152563	5069	LAMIACEAE	111001	1	Infections / Infestations	Antipyretic	800	Leaf	Mentha	×piperita	L.			Mentha ×piperita L.	1	Extracció amb dissolvents	Solvent extraction	Infusió	Infusion
GDR0	4545	2	1960	Eivissa	Sant Antoni de Portmany	152564	0089a	CUPRESSACEAE	112416	1	Disorders of the skin or subcutaneous tissue	Antipsoriatic	606	Trunk	Juniperus	oxycedrus	L.	oxycedrus		Juniperus oxycedrus L. oxycedrus	2	sense ff	No dosage form	Sense forma farmacèutica (ús directe)	No pharmaceutical form (direct use)
GDR0	4545	2	1960	Eivissa	Sant Antoni de Portmany	152565	5004	AMARYLLIDACEAE	112206	1	Disorders of the respiratory system	Antitussive	615	Bulb	Allium	cepa	L.			Allium cepa L.	1	Ff líq. d'administració oral	Liquid dosage form for oral administration	Melit	Honey-based medicinal preparations
GDR0	4545	2	1960	Eivissa	Sant Antoni de Portmany	152566	2000	LAMIACEAE	110537	1	Disorders of the digestive system	Appetite stimulant (orexigenic)	601	Stem with leaves/branches	Rosmarinus	officinalis	L.			Rosmarinus officinalis L.	0	No consta	Not specified	Desconegut per l'informant / No consta	Unknown to the informant / Not specified
GDR0	4545	2	1960	Eivissa	Sant Antoni de Portmany	152566	2000	LAMIACEAE	112207	1	Disorders of the respiratory system	Mucolytic	601	Stem with leaves/branches	Rosmarinus	officinalis	L.			Rosmarinus officinalis L.	1	Extracció amb dissolvents	Solvent extraction	Infusió	Infusion
GDR0	4545	2	1960	Eivissa	Sant Antoni de Portmany	152566	2000	LAMIACEAE	110714	2	Disorders in pregnancy / childbirth / puerperium	Postpartum adjuvant	601	Stem with leaves/branches	Rosmarinus	officinalis	L.			Rosmarinus officinalis L.	2	Ff tòpiques	Topical dosage forms	Bany	Bath
GDR0	4545	2	1960	Eivissa	Sant Antoni de Portmany	152567	5027	RUTACEAE	111183	1	Disorders of the respiratory system	Pharyngeal anti-inflammatory	907	Fruit juice	Citrus	limon	(L.) Burm.			Citrus limon (L.) Burm.	1	Ff líq. d'administració oral	Liquid dosage form for oral administration	Melit	Honey-based medicinal preparations
GDR0	4545	2	1960	Eivissa	Sant Antoni de Portmany	152567	5027	RUTACEAE	112203	1	Disorders of the respiratory system	Anticatarrhal	907	Fruit juice	Citrus	limon	(L.) Burm.			Citrus limon (L.) Burm.	1	Ff líq. d'administració oral	Liquid dosage form for oral administration	Melit	Honey-based medicinal preparations
GDR0	4545	2	1960	Eivissa	Sant Antoni de Portmany	152567	5027	RUTACEAE	110409	1	Disorders of the cardiovascular system	Antihypertensive	907	Fruit juice	Citrus	limon	(L.) Burm.			Citrus limon (L.) Burm.	1	Ff líq. d'administració oral	Liquid dosage form for oral administration	Melit	Honey-based medicinal preparations
GDR0	4545	2	1960	Eivissa	Sant Antoni de Portmany	152568	1773a	OLEACEAE	110409	1	Disorders of the cardiovascular system	Antihypertensive	601	Stem with leaves/branches	Olea	europaea	L.	europaea var. europaea		Olea europaea L. europaea var. europaea	1	Extracció amb dissolvents	Solvent extraction	Infusió	Infusion
GDR0	4545	2	1960	Eivissa	Sant Antoni de Portmany	152569	2481	ASTERACEAE	111120	1	Disorders of the digestive system	Intestinal anti-inflammatory	500	Inflorescence	Santolina	chamaecyparissus	L.			Santolina chamaecyparissus L.	1	Extracció amb dissolvents	Solvent extraction	Infusió	Infusion
GDR0	4545	2	1960	Eivissa	Sant Antoni de Portmany	152569	2481	ASTERACEAE	111191	1	Disorders of the sensory system	For conjunctivitis	500	Inflorescence	Santolina	chamaecyparissus	L.			Santolina chamaecyparissus L.	2	Ff tòpiques	Topical dosage forms	Bany	Bath
GDR0	4545	2	1960	Eivissa	Sant Antoni de Portmany	152570	2008	LAMIACEAE	111129	1	Disorders of the digestive system	Oral anti-inflammatory	800	Leaf	Salvia	officinalis	L.			Salvia officinalis L.	1	Extracció amb dissolvents	Solvent extraction	Infusió	Infusion
GDR0	4545	2	1960	Eivissa	Sant Antoni de Portmany	152571	5061	VERBENACEAE	111120	1	Disorders of the digestive system	Intestinal anti-inflammatory	800	Leaf	Lippia	triphylla	(L'Hér.) O.Kuntze			Lippia triphylla (L'Hér.) O.Kuntze	1	Extracció amb dissolvents	Solvent extraction	Infusió	Infusion
GDR0	4545	2	1960	Eivissa	Sant Antoni de Portmany	152572	5121	POACEAE	110707	1	Disorders of the genitourinary system	Anti-prostatitis	520	Style and/or stigma	Zea	mays	L.			Zea mays L.	1	Extracció amb dissolvents	Solvent extraction	Infusió	Infusion
GDR0	4547	2	1925	Eivissa	Sant Antoni de Portmany	152683	1140	VITACEAE	112203	1	Disorders of the respiratory system	Anticatarrhal	907	Fruit juice	Vitis	vinifera	L.			Vitis vinifera L.	1	Ff líq. d'administració oral	Liquid dosage form for oral administration	Vi medicinal	Medicinal wine
GDR0	4547	2	1925	Eivissa	Sant Antoni de Portmany	152688	1773a	OLEACEAE	111183	1	Disorders of the respiratory system	Pharyngeal anti-inflammatory	907	Fruit juice	Olea	europaea	L.	europaea var. europaea		Olea europaea L. europaea var. europaea	0	No consta	Not specified	Desconegut per l'informant / No consta	Unknown to the informant / Not specified
GDR0	4547	2	1925	Eivissa	Sant Antoni de Portmany	152688	1773a	OLEACEAE	111197	1	Disorders of the sensory system	Anti-earache	907	Fruit juice	Olea	europaea	L.	europaea var. europaea		Olea europaea L. europaea var. europaea	0	No consta	Not specified	Desconegut per l'informant / No consta	Unknown to the informant / Not specified
GDR0	4547	2	1925	Eivissa	Sant Antoni de Portmany	152692	939	CISTACEAE	111181	1	Disorders of the respiratory system	Anti-bronchitic	505	Flower	Cistus	monspeliensis	L.			Cistus monspeliensis L.	1	Ff aerosols	Aerosol dosage form	Aerosol	Aerosol
GDR0	4547	2	1925	Eivissa	Sant Antoni de Portmany	152694	1532b	CARYOPHYLLACEAE	110702	1	Disorders of the genitourinary system	Renal lithotriptic	800	Leaf	Herniaria	hirsuta	L.	cinerea	(DC.) Arcang.	Herniaria hirsuta L. cinerea (DC.) Arcang.	1	Extracció amb dissolvents	Solvent extraction	Infusió	Infusion
GDR0	4547	2	1925	Eivissa	Sant Antoni de Portmany	152696	5043	ROSACEAE	111120	1	Disorders of the digestive system	Intestinal anti-inflammatory	800	Leaf	Eriobotrya	japonica	(Thunb.) Lindl.			Eriobotrya japonica (Thunb.) Lindl.	1	Extracció amb dissolvents	Solvent extraction	Infusió	Infusion
GDR0	4547	2	1925	Eivissa	Sant Antoni de Portmany	152697	1801	APOCYNACEAE	111120	1	Disorders of the digestive system	Intestinal anti-inflammatory	800	Leaf	Vinca	difformis	Pourr.			Vinca difformis Pourr.	1	Extracció amb dissolvents	Solvent extraction	Infusió	Infusion
GDR0	4547	2	1925	Eivissa	Sant Antoni de Portmany	152700	1107b	RUTACEAE	111120	1	Disorders of the digestive system	Intestinal anti-inflammatory	800	Leaf	Ruta	chalepensis	L.	chalepensis		Ruta chalepensis L. chalepensis	1	Extracció amb dissolvents	Solvent extraction	Infusió	Infusion
GDR0	4547	2	1925	Eivissa	Sant Antoni de Portmany	152700	1107b	RUTACEAE	112101	1	Disorders in pregnancy / childbirth / puerperium	Abortifacient	800	Leaf	Ruta	chalepensis	L.	chalepensis		Ruta chalepensis L. chalepensis	1	sense Ff	No dosage form	Sense forma farmacèutica (ús directe)	No pharmaceutical form (direct use)
GDR0	4547	2	1925	Eivissa	Sant Antoni de Portmany	152700	1107b	RUTACEAE	112101	1	Disorders in pregnancy / childbirth / puerperium	Abortifacient	901	Fruit	Ruta	chalepensis	L.	chalepensis		Ruta chalepensis L. chalepensis	1	sense Ff	No dosage form	Sense forma farmacèutica (ús directe)	No pharmaceutical form (direct use)
GDR0	4548	2	1931	Eivissa	Sant Antoni de Portmany	152864	1233	APIACEAE	111101	1	Inflammations	Anti-inflammatory	800	Leaf	Petroselinum	crispum	(Mill.) Hill			Petroselinum crispum (Mill.) Hill	2	sense ff	No dosage form	Sense forma farmacèutica (ús directe)	No pharmaceutical form (direct use)
GDR0	4548	2	1931	Eivissa	Sant Antoni de Portmany	152867	2481	ASTERACEAE	111120	1	Disorders of the digestive system	Intestinal anti-inflammatory	500	Inflorescence	Santolina	chamaecyparissus	L.			Santolina chamaecyparissus L.	1	Extracció amb dissolvents	Solvent extraction	Infusió	Infusion
GDR0	4548	2	1931	Eivissa	Sant Antoni de Portmany	152867	2481	ASTERACEAE	111302	1	Mental disorders	Tranquilizer	500	Inflorescence	Santolina	chamaecyparissus	L.			Santolina chamaecyparissus L.	1	Extracció amb dissolvents	Solvent extraction	Infusió	Infusion
GDR0	4548	2	1931	Eivissa	Sant Antoni de Portmany	152870	1203a	APIACEAE	110506	1	Disorders of the digestive system	For flatulence	600	Stem	Foeniculum	vulgare	Mill.	piperitum	(Ucria) Cout.	Foeniculum vulgare Mill. piperitum (Ucria) Cout.	1	Extracció amb dissolvents	Solvent extraction	Infusió	Infusion
GDR0	4548	2	1931	Eivissa	Sant Antoni de Portmany	152873	5061	VERBENACEAE	111120	1	Disorders of the digestive system	Intestinal anti-inflammatory	800	Leaf	Lippia	triphylla	(L'Hér.) O.Kuntze			Lippia triphylla (L'Hér.) O.Kuntze	1	Ff estèrils	Sterile dosage forms	Injectable	Injectable
GDR0	4548	2	1931	Eivissa	Sant Antoni de Portmany	152873	5061	VERBENACEAE	111302	1	Mental disorders	Tranquilizer	800	Leaf	Lippia	triphylla	(L'Hér.) O.Kuntze			Lippia triphylla (L'Hér.) O.Kuntze	1	Extracció amb dissolvents	Solvent extraction	Infusió	Infusion
GDR0	4548	2	1931	Eivissa	Sant Antoni de Portmany	152876	5028	RUTACEAE	111302	1	Mental disorders	Tranquilizer	505	Flower	Citrus	sinensis	(L.) Osbeck			Citrus sinensis (L.) Osbeck	1	Extracció amb dissolvents	Solvent extraction	Infusió	Infusion
GDR0	4548	2	1931	Eivissa	Sant Antoni de Portmany	152879	2008	LAMIACEAE	110409	1	Disorders of the cardiovascular system	Antihypertensive	800	Leaf	Salvia	officinalis	L.			Salvia officinalis L.	1	Extracció amb dissolvents	Solvent extraction	Infusió	Infusion
GDR0	4548	2	1931	Eivissa	Sant Antoni de Portmany	152879	2008	LAMIACEAE	111129	1	Disorders of the digestive system	Oral anti-inflammatory	800	Leaf	Salvia	officinalis	L.			Salvia officinalis L.	2	Ff líq. per a introduir en cavitats	Liquid dosage form for cavity administration	Col·lutori	Mouthwash
GDR0	4548	2	1931	Eivissa	Sant Antoni de Portmany	152879	2008	LAMIACEAE	111149	1	Disorders of the genitourinary system	Vulvar anti-inflammatory	800	Leaf	Salvia	officinalis	L.			Salvia officinalis L.	2	Ff tòpiques	Topical dosage forms	Bany	Bath
GDR0	4548	2	1931	Eivissa	Sant Antoni de Portmany	152882	1801	APOCYNACEAE	111183	1	Disorders of the respiratory system	Pharyngeal anti-inflammatory	800	Leaf	Vinca	difformis	Pourr.			Vinca difformis Pourr.	1	Extracció amb dissolvents	Solvent extraction	Infusió	Infusion
GDR0	4548	2	1931	Eivissa	Sant Antoni de Portmany	152882	1801	APOCYNACEAE	111300	1	Mental disorders	Cerebral strengthening	800	Leaf	Vinca	difformis	Pourr.			Vinca difformis Pourr.	1	Extracció amb dissolvents	Solvent extraction	Infusió	Infusion
GDR0	4548	2	1931	Eivissa	Sant Antoni de Portmany	152885	1034	MALVACEAE	111902	1	Mental disorders	Anti-headache	800	Leaf	Malva	sylvestris	L.			Malva sylvestris L.	2	Ff tòpiques	Topical dosage forms	Cataplasma	Poultice
GDR0	4548	2	1931	Eivissa	Sant Antoni de Portmany	152885	1034	MALVACEAE	112203	1	Disorders of the respiratory system	Anticatarrhal	505	Flower	Malva	sylvestris	L.			Malva sylvestris L.	1	Extracció amb dissolvents	Solvent extraction	Infusió	Infusion
GDR0	4548	2	1931	Eivissa	Sant Antoni de Portmany	152888	5069	LAMIACEAE	111120	1	Disorders of the digestive system	Intestinal anti-inflammatory	800	Leaf	Mentha	×piperita	L.			Mentha ×piperita L.	1	Extracció amb dissolvents	Solvent extraction	Infusió	Infusion
GDR0	4548	2	1931	Eivissa	Sant Antoni de Portmany	152888	5069	LAMIACEAE	110538	1	Disorders of the digestive system	Antihalitosis	800	Leaf	Mentha	×piperita	L.			Mentha ×piperita L.	1	Extracció amb dissolvents	Solvent extraction	Infusió	Infusion
GDR0	4548	2	1931	Eivissa	Sant Antoni de Portmany	152891	1451	CACTACEAE	111901	1	Pain	Analgesic	811	Cladode	Opuntia	maxima	Mill.			Opuntia maxima Mill.	2	sense ff	No dosage form	Sense forma farmacèutica (ús directe)	No pharmaceutical form (direct use)
GDR0	4548	2	1931	Eivissa	Sant Antoni de Portmany	152894	1126	ANACARDIACEAE	111903	1	Disorders of the digestive system	Anti-toothache	601	Stem with leaves/branches	Pistacia	lentiscus	L.			Pistacia lentiscus L.	2	Ff líq. per a introduir en cavitats	Liquid dosage form for cavity administration	Col·lutori	Mouthwash
GDR0	4548	2	1931	Eivissa	Sant Antoni de Portmany	152897	1107b	RUTACEAE	110718	1	Disorders of the genitourinary system	Anti-dysmenorrheic	800	Leaf	Ruta	chalepensis	L.	chalepensis		Ruta chalepensis L. chalepensis	1	Ff líq. d'administració oral	Liquid dosage form for oral administration	Vi medicinal	Medicinal wine
GDR0	4548	2	1931	Eivissa	Sant Antoni de Portmany	152897	1107b	RUTACEAE	111120	1	Disorders of the digestive system	Intestinal anti-inflammatory	901	Fruit	Ruta	chalepensis	L.	chalepensis		Ruta chalepensis L. chalepensis	1	Ff líq. d'administració oral	Liquid dosage form for oral administration	Vi medicinal	Medicinal wine
GDR0	4548	2	1931	Eivissa	Sant Antoni de Portmany	152900	0089a	CUPRESSACEAE	112203	1	Disorders of the respiratory system	Anticatarrhal	923	Fruiting	Juniperus	oxycedrus	L.	oxycedrus		Juniperus oxycedrus L. oxycedrus	1	Extracció amb dissolvents	Solvent extraction	Infusió	Infusion
GDR0	4548	2	1931	Eivissa	Sant Antoni de Portmany	152900	0089a	CUPRESSACEAE	110302	1	Disorders of the blood system	Hematocathartic	1205	Resin	Juniperus	oxycedrus	L.	oxycedrus		Juniperus oxycedrus L. oxycedrus	1	sense Ff	No dosage form	Sense forma farmacèutica (ús directe)	No pharmaceutical form (direct use)
GDR0	4548	2	1931	Eivissa	Sant Antoni de Portmany	152900	0089a	CUPRESSACEAE	112206	1	Disorders of the respiratory system	Antitussive	1205	Resin	Juniperus	oxycedrus	L.	oxycedrus		Juniperus oxycedrus L. oxycedrus	1	Extracció amb dissolvents	Solvent extraction	Extret ferm	Solid extract
GDR0	4548	2	1931	Eivissa	Sant Antoni de Portmany	152900	0089a	CUPRESSACEAE	111206	1	Traumatism	Anti-inflammatory / Analgesic / Anti-bruise	1205	Resin	Juniperus	oxycedrus	L.	oxycedrus		Juniperus oxycedrus L. oxycedrus	2	sense ff	No dosage form	Sense forma farmacèutica (ús directe)	No pharmaceutical form (direct use)
GDR0	4548	2	1931	Eivissa	Sant Antoni de Portmany	152903	2000	LAMIACEAE	111901	1	Pain	Analgesic	800	Leaf	Rosmarinus	officinalis	L.			Rosmarinus officinalis L.	2	Extracció amb dissolvents	Solvent extraction	Extret líquid	Liquid extract
GDR0	4548	2	1931	Eivissa	Sant Antoni de Portmany	152903	2000	LAMIACEAE	111901	1	Pain	Analgesic	800	Leaf	Rosmarinus	officinalis	L.			Rosmarinus officinalis L.	2	Extracció amb dissolvents	Solvent extraction	Tintura alcohòlica	Alcoholic tincture
GDR0	4548	2	1931	Eivissa	Sant Antoni de Portmany	152906	5027	RUTACEAE	111202	1	Traumatism	Antiecchymotic	901	Fruit	Citrus	limon	(L.) Burm.			Citrus limon (L.) Burm.	2	sense ff	No dosage form	Sense forma farmacèutica (ús directe)	No pharmaceutical form (direct use)
GDR0	4548	2	1931	Eivissa	Sant Antoni de Portmany	152909	0710b	PAPAVERACEAE	111903	1	Disorders of the digestive system	Anti-toothache	901	Fruit	Papaver	somniferum	L.	somniferum		Papaver somniferum L. somniferum	2	Ff líq. per a introduir en cavitats	Liquid dosage form for cavity administration	Col·lutori	Mouthwash
GDR0	4548	2	1931	Eivissa	Sant Antoni de Portmany	152912	1305	JUGLANDACEAE	111149	1	Disorders of the genitourinary system	Vulvar anti-inflammatory	800	Leaf	Juglans	regia	L.			Juglans regia L.	2	Ff tòpiques	Topical dosage forms	Bany	Bath
GDR0	4548	2	1931	Eivissa	Sant Antoni de Portmany	152915	5004	AMARYLLIDACEAE	112206	1	Disorders of the respiratory system	Antitussive	615	Bulb	Allium	cepa	L.			Allium cepa L.	2	sense ff	No dosage form	Sense forma farmacèutica (ús directe)	No pharmaceutical form (direct use)
GDR0	4548	2	1931	Eivissa	Sant Antoni de Portmany	152918	0020a	EQUISETACEAE	110705	1	Disorders of the genitourinary system	Diuretic	600	Stem	Equisetum	ramosissimum	Desf.	ramosissimum		Equisetum ramosissimum Desf. ramosissimum	1	Extracció amb dissolvents	Solvent extraction	Infusió	Infusion
GDR0	4548	2	1931	Eivissa	Sant Antoni de Portmany	152923	2734	ASTERACEAE	111124	1	Disorders of the digestive system	Gastric anti-inflammatory	800	Leaf	Sonchus	tenerrimus	L.			Sonchus tenerrimus L.	1	Extracció amb dissolvents	Solvent extraction	Infusió	Infusion
GDR0	4548	2	1931	Eivissa	Sant Antoni de Portmany	152926	304	ROSACEAE	111001	1	Infections / Infestations	Antipyretic	800	Leaf	Sanguisorba	minor	Scop.			Sanguisorba minor Scop.	1	Extracció amb dissolvents	Solvent extraction	Infusió	Infusion
GDR0	4548	2	1931	Eivissa	Sant Antoni de Portmany	152929	1691	ERICACEAE	111005	1	Infections / Infestations	Antibacterial	1100	Root	Arbutus	unedo	L.			Arbutus unedo L.	1	Extracció amb dissolvents	Solvent extraction	Decocció	Decoction
GDR0	4548	2	1931	Eivissa	Sant Antoni de Portmany	152932	2434	ASTERACEAE	110703	1	Disorders of the genitourinary system	Urinary antiseptic	800	Leaf	Phagnalon	saxatile	(L.) Cass.			Phagnalon saxatile (L.) Cass.	1	Extracció amb dissolvents	Solvent extraction	Infusió	Infusion
GDR0	4549	2	1941	Eivissa	Sant Antoni de Portmany	152863	1233	APIACEAE	111101	1	Inflammations	Anti-inflammatory	800	Leaf	Petroselinum	crispum	(Mill.) Hill			Petroselinum crispum (Mill.) Hill	2	sense ff	No dosage form	Sense forma farmacèutica (ús directe)	No pharmaceutical form (direct use)
GDR0	4549	2	1941	Eivissa	Sant Antoni de Portmany	152866	2481	ASTERACEAE	111120	1	Disorders of the digestive system	Intestinal anti-inflammatory	500	Inflorescence	Santolina	chamaecyparissus	L.			Santolina chamaecyparissus L.	1	Extracció amb dissolvents	Solvent extraction	Infusió	Infusion
GDR0	4549	2	1941	Eivissa	Sant Antoni de Portmany	152866	2481	ASTERACEAE	111302	1	Mental disorders	Tranquilizer	500	Inflorescence	Santolina	chamaecyparissus	L.			Santolina chamaecyparissus L.	1	Extracció amb dissolvents	Solvent extraction	Infusió	Infusion
GDR0	4549	2	1941	Eivissa	Sant Antoni de Portmany	152869	1203a	APIACEAE	110506	1	Disorders of the digestive system	For flatulence	600	Stem	Foeniculum	vulgare	Mill.	piperitum	(Ucria) Cout.	Foeniculum vulgare Mill. piperitum (Ucria) Cout.	1	Extracció amb dissolvents	Solvent extraction	Infusió	Infusion
GDR0	4549	2	1941	Eivissa	Sant Antoni de Portmany	152872	5061	VERBENACEAE	111120	1	Disorders of the digestive system	Intestinal anti-inflammatory	800	Leaf	Lippia	triphylla	(L'Hér.) O.Kuntze			Lippia triphylla (L'Hér.) O.Kuntze	1	Ff estèrils	Sterile dosage forms	Injectable	Injectable
GDR0	4549	2	1941	Eivissa	Sant Antoni de Portmany	152872	5061	VERBENACEAE	111302	1	Mental disorders	Tranquilizer	800	Leaf	Lippia	triphylla	(L'Hér.) O.Kuntze			Lippia triphylla (L'Hér.) O.Kuntze	1	Extracció amb dissolvents	Solvent extraction	Infusió	Infusion
GDR0	4549	2	1941	Eivissa	Sant Antoni de Portmany	152875	5028	RUTACEAE	111302	1	Mental disorders	Tranquilizer	505	Flower	Citrus	sinensis	(L.) Osbeck			Citrus sinensis (L.) Osbeck	1	Extracció amb dissolvents	Solvent extraction	Infusió	Infusion
GDR0	4549	2	1941	Eivissa	Sant Antoni de Portmany	152878	2008	LAMIACEAE	110409	1	Disorders of the cardiovascular system	Antihypertensive	800	Leaf	Salvia	officinalis	L.			Salvia officinalis L.	1	Extracció amb dissolvents	Solvent extraction	Infusió	Infusion
GDR0	4549	2	1941	Eivissa	Sant Antoni de Portmany	152878	2008	LAMIACEAE	111129	1	Disorders of the digestive system	Oral anti-inflammatory	800	Leaf	Salvia	officinalis	L.			Salvia officinalis L.	2	Ff líq. per a introduir en cavitats	Liquid dosage form for cavity administration	Col·lutori	Mouthwash
GDR0	4549	2	1941	Eivissa	Sant Antoni de Portmany	152878	2008	LAMIACEAE	111149	1	Disorders of the genitourinary system	Vulvar anti-inflammatory	800	Leaf	Salvia	officinalis	L.			Salvia officinalis L.	2	Ff tòpiques	Topical dosage forms	Bany	Bath
GDR0	4549	2	1941	Eivissa	Sant Antoni de Portmany	152881	1801	APOCYNACEAE	111183	1	Disorders of the respiratory system	Pharyngeal anti-inflammatory	800	Leaf	Vinca	difformis	Pourr.			Vinca difformis Pourr.	1	Extracció amb dissolvents	Solvent extraction	Infusió	Infusion
GDR0	4549	2	1941	Eivissa	Sant Antoni de Portmany	152881	1801	APOCYNACEAE	111300	1	Mental disorders	Cerebral strengthening	800	Leaf	Vinca	difformis	Pourr.			Vinca difformis Pourr.	1	Extracció amb dissolvents	Solvent extraction	Infusió	Infusion
GDR0	4549	2	1941	Eivissa	Sant Antoni de Portmany	152884	1034	MALVACEAE	111902	1	Mental disorders	Anti-headache	800	Leaf	Malva	sylvestris	L.			Malva sylvestris L.	2	Ff tòpiques	Topical dosage forms	Cataplasma	Poultice
GDR0	4549	2	1941	Eivissa	Sant Antoni de Portmany	152884	1034	MALVACEAE	112203	1	Disorders of the respiratory system	Anticatarrhal	505	Flower	Malva	sylvestris	L.			Malva sylvestris L.	1	Extracció amb dissolvents	Solvent extraction	Infusió	Infusion
GDR0	4549	2	1941	Eivissa	Sant Antoni de Portmany	152887	5069	LAMIACEAE	111120	1	Disorders of the digestive system	Intestinal anti-inflammatory	800	Leaf	Mentha	×piperita	L.			Mentha ×piperita L.	1	Extracció amb dissolvents	Solvent extraction	Infusió	Infusion
GDR0	4549	2	1941	Eivissa	Sant Antoni de Portmany	152887	5069	LAMIACEAE	110538	1	Disorders of the digestive system	Antihalitosis	800	Leaf	Mentha	×piperita	L.			Mentha ×piperita L.	1	Extracció amb dissolvents	Solvent extraction	Infusió	Infusion
GDR0	4549	2	1941	Eivissa	Sant Antoni de Portmany	152890	1451	CACTACEAE	111901	1	Pain	Analgesic	811	Cladode	Opuntia	maxima	Mill.			Opuntia maxima Mill.	2	sense ff	No dosage form	Sense forma farmacèutica (ús directe)	No pharmaceutical form (direct use)
GDR0	4549	2	1941	Eivissa	Sant Antoni de Portmany	152893	1126	ANACARDIACEAE	111903	1	Disorders of the digestive system	Anti-toothache	601	Stem with leaves/branches	Pistacia	lentiscus	L.			Pistacia lentiscus L.	2	Ff líq. per a introduir en cavitats	Liquid dosage form for cavity administration	Col·lutori	Mouthwash
GDR0	4549	2	1941	Eivissa	Sant Antoni de Portmany	152896	1107b	RUTACEAE	110718	1	Disorders of the genitourinary system	Anti-dysmenorrheic	800	Leaf	Ruta	chalepensis	L.	chalepensis		Ruta chalepensis L. chalepensis	1	Ff líq. d'administració oral	Liquid dosage form for oral administration	Vi medicinal	Medicinal wine
GDR0	4549	2	1941	Eivissa	Sant Antoni de Portmany	152896	1107b	RUTACEAE	111120	1	Disorders of the digestive system	Intestinal anti-inflammatory	901	Fruit	Ruta	chalepensis	L.	chalepensis		Ruta chalepensis L. chalepensis	1	Ff líq. d'administració oral	Liquid dosage form for oral administration	Vi medicinal	Medicinal wine
GDR0	4549	2	1941	Eivissa	Sant Antoni de Portmany	152899	0089a	CUPRESSACEAE	112203	1	Disorders of the respiratory system	Anticatarrhal	923	Fruiting	Juniperus	oxycedrus	L.	oxycedrus		Juniperus oxycedrus L. oxycedrus	1	Extracció amb dissolvents	Solvent extraction	Infusió	Infusion
GDR0	4549	2	1941	Eivissa	Sant Antoni de Portmany	152899	0089a	CUPRESSACEAE	110302	1	Disorders of the blood system	Hematocathartic	1205	Resin	Juniperus	oxycedrus	L.	oxycedrus		Juniperus oxycedrus L. oxycedrus	1	Extracció amb dissolvents	Solvent extraction	Extret bla	Soft extract
GDR0	4549	2	1941	Eivissa	Sant Antoni de Portmany	152899	0089a	CUPRESSACEAE	111206	1	Traumatism	Anti-inflammatory / Analgesic / Anti-bruise	1205	Resin	Juniperus	oxycedrus	L.	oxycedrus		Juniperus oxycedrus L. oxycedrus	2	Extracció amb dissolvents	Solvent extraction	Extret bla	Soft extract
GDR0	4549	2	1941	Eivissa	Sant Antoni de Portmany	152899	0089a	CUPRESSACEAE	112206	1	Disorders of the blood system	Antitussive	1205	Resin	Juniperus	oxycedrus	L.	oxycedrus		Juniperus oxycedrus L. oxycedrus	1	Extracció amb dissolvents	Solvent extraction	Extret bla	Soft extract
GDR0	4549	2	1941	Eivissa	Sant Antoni de Portmany	152902	2000	LAMIACEAE	111901	1	Pain	Analgesic	1200	Exudate	Rosmarinus	officinalis	L.			Rosmarinus officinalis L.	2	Ff tòpiques	Topical dosage forms	Liniment	Liniment
GDR0	4549	2	1941	Eivissa	Sant Antoni de Portmany	152902	2000	LAMIACEAE	111901	1	Pain	Analgesic	800	Leaf	Rosmarinus	officinalis	L.			Rosmarinus officinalis L.	2	Extracció amb dissolvents	Solvent extraction	Tintura alcohòlica	Alcoholic tincture
GDR0	4549	2	1941	Eivissa	Sant Antoni de Portmany	152905	5027	RUTACEAE	111202	1	Traumatism	Antiecchymotic	901	Fruit	Citrus	limon	(L.) Burm.			Citrus limon (L.) Burm.	2	sense ff	No dosage form	Sense forma farmacèutica (ús directe)	No pharmaceutical form (direct use)
GDR0	4549	2	1941	Eivissa	Sant Antoni de Portmany	152908	0710b	PAPAVERACEAE	111903	1	Disorders of the digestive system	Anti-toothache	901	Fruit	Papaver	somniferum	L.	somniferum		Papaver somniferum L. somniferum	2	Ff líq. per a introduir en cavitats	Liquid dosage form for cavity administration	Col·lutori	Mouthwash
GDR0	4549	2	1941	Eivissa	Sant Antoni de Portmany	152911	1305	JUGLANDACEAE	111149	1	Disorders of the genitourinary system	Vulvar anti-inflammatory	800	Leaf	Juglans	regia	L.			Juglans regia L.	2	Ff tòpiques	Topical dosage forms	Bany	Bath
GDR0	4549	2	1941	Eivissa	Sant Antoni de Portmany	152914	5004	AMARYLLIDACEAE	112206	1	Disorders of the respiratory system	Antitussive	615	Bulb	Allium	cepa	L.			Allium cepa L.	2	sense ff	No dosage form	Sense forma farmacèutica (ús directe)	No pharmaceutical form (direct use)
GDR0	4549	2	1941	Eivissa	Sant Antoni de Portmany	152917	0020a	EQUISETACEAE	110705	1	Disorders of the genitourinary system	Diuretic	600	Stem	Equisetum	ramosissimum	Desf.	ramosissimum		Equisetum ramosissimum Desf. ramosissimum	1	Extracció amb dissolvents	Solvent extraction	Infusió	Infusion
GDR0	4549	2	1941	Eivissa	Sant Antoni de Portmany	152922	2734	ASTERACEAE	111124	1	Disorders of the digestive system	Gastric anti-inflammatory	800	Leaf	Sonchus	tenerrimus	L.			Sonchus tenerrimus L.	1	Extracció amb dissolvents	Solvent extraction	Infusió	Infusion
GDR0	4549	2	1941	Eivissa	Sant Antoni de Portmany	152925	304	ROSACEAE	111001	1	Infections / Infestations	Antipyretic	800	Leaf	Sanguisorba	minor	Scop.			Sanguisorba minor Scop.	1	Extracció amb dissolvents	Solvent extraction	Infusió	Infusion
GDR0	4549	2	1941	Eivissa	Sant Antoni de Portmany	152928	1691	ERICACEAE	111005	1	Infections / Infestations	Antibacterial	1100	Root	Arbutus	unedo	L.			Arbutus unedo L.	1	Extracció amb dissolvents	Solvent extraction	Decocció	Decoction
GDR0	4549	2	1941	Eivissa	Sant Antoni de Portmany	152931	2434	ASTERACEAE	110703	1	Disorders of the genitourinary system	Urinary antiseptic	800	Leaf	Phagnalon	saxatile	(L.) Cass.			Phagnalon saxatile (L.) Cass.	1	Extracció amb dissolvents	Solvent extraction	Infusió	Infusion
GDR0	4550	2	1951	Eivissa	Eivissa	152865	1233	APIACEAE	111101	1	Inflammations	Anti-inflammatory	800	Leaf	Petroselinum	crispum	(Mill.) Hill			Petroselinum crispum (Mill.) Hill	2	sense ff	No dosage form	Sense forma farmacèutica (ús directe)	No pharmaceutical form (direct use)
GDR0	4550	2	1951	Eivissa	Eivissa	152868	2481	ASTERACEAE	111120	1	Disorders of the digestive system	Intestinal anti-inflammatory	500	Inflorescence	Santolina	chamaecyparissus	L.			Santolina chamaecyparissus L.	1	Extracció amb dissolvents	Solvent extraction	Infusió	Infusion
GDR0	4550	2	1951	Eivissa	Eivissa	152868	2481	ASTERACEAE	111302	1	Mental disorders	Tranquilizer	500	Inflorescence	Santolina	chamaecyparissus	L.			Santolina chamaecyparissus L.	1	Extracció amb dissolvents	Solvent extraction	Infusió	Infusion
GDR0	4550	2	1951	Eivissa	Eivissa	152871	1203a	APIACEAE	110506	1	Disorders of the digestive system	For flatulence	600	Stem	Foeniculum	vulgare	Mill.	piperitum	(Ucria) Cout.	Foeniculum vulgare Mill. piperitum (Ucria) Cout.	1	Extracció amb dissolvents	Solvent extraction	Infusió	Infusion
GDR0	4550	2	1951	Eivissa	Eivissa	152874	5061	VERBENACEAE	111120	1	Disorders of the digestive system	Intestinal anti-inflammatory	800	Leaf	Lippia	triphylla	(L'Hér.) O.Kuntze			Lippia triphylla (L'Hér.) O.Kuntze	1	Ff estèrils	Sterile dosage forms	Injectable	Injectable
GDR0	4550	2	1951	Eivissa	Eivissa	152874	5061	VERBENACEAE	111302	1	Mental disorders	Tranquilizer	800	Leaf	Lippia	triphylla	(L'Hér.) O.Kuntze			Lippia triphylla (L'Hér.) O.Kuntze	1	Extracció amb dissolvents	Solvent extraction	Infusió	Infusion
GDR0	4550	2	1951	Eivissa	Eivissa	152877	5028	RUTACEAE	111302	1	Mental disorders	Tranquilizer	505	Flower	Citrus	sinensis	(L.) Osbeck			Citrus sinensis (L.) Osbeck	1	Extracció amb dissolvents	Solvent extraction	Infusió	Infusion
GDR0	4550	2	1951	Eivissa	Eivissa	152880	2008	LAMIACEAE	110409	1	Disorders of the cardiovascular system	Antihypertensive	800	Leaf	Salvia	officinalis	L.			Salvia officinalis L.	1	Extracció amb dissolvents	Solvent extraction	Infusió	Infusion
GDR0	4550	2	1951	Eivissa	Eivissa	152880	2008	LAMIACEAE	111129	1	Disorders of the digestive system	Oral anti-inflammatory	800	Leaf	Salvia	officinalis	L.			Salvia officinalis L.	2	Ff líq. per a introduir en cavitats	Liquid dosage form for cavity administration	Col·lutori	Mouthwash
GDR0	4550	2	1951	Eivissa	Eivissa	152880	2008	LAMIACEAE	111149	1	Disorders of the genitourinary system	Vulvar anti-inflammatory	800	Leaf	Salvia	officinalis	L.			Salvia officinalis L.	2	Ff tòpiques	Topical dosage forms	Bany	Bath
GDR0	4550	2	1951	Eivissa	Eivissa	152883	1801	APOCYNACEAE	111183	1	Disorders of the respiratory system	Pharyngeal anti-inflammatory	800	Leaf	Vinca	difformis	Pourr.			Vinca difformis Pourr.	1	Extracció amb dissolvents	Solvent extraction	Infusió	Infusion
GDR0	4550	2	1951	Eivissa	Eivissa	152883	1801	APOCYNACEAE	111300	1	Mental disorders	Cerebral strengthening	800	Leaf	Vinca	difformis	Pourr.			Vinca difformis Pourr.	1	Extracció amb dissolvents	Solvent extraction	Infusió	Infusion
GDR0	4550	2	1951	Eivissa	Eivissa	152886	1034	MALVACEAE	111902	1	Mental disorders	Anti-headache	800	Leaf	Malva	sylvestris	L.			Malva sylvestris L.	2	Ff tòpiques	Topical dosage forms	Cataplasma	Poultice
GDR0	4550	2	1951	Eivissa	Eivissa	152886	1034	MALVACEAE	112203	1	Disorders of the respiratory system	Anticatarrhal	505	Flower	Malva	sylvestris	L.			Malva sylvestris L.	1	Extracció amb dissolvents	Solvent extraction	Infusió	Infusion
GDR0	4550	2	1951	Eivissa	Eivissa	152889	5069	LAMIACEAE	111120	1	Disorders of the digestive system	Intestinal anti-inflammatory	800	Leaf	Mentha	×piperita	L.			Mentha ×piperita L.	1	Extracció amb dissolvents	Solvent extraction	Infusió	Infusion
GDR0	4550	2	1951	Eivissa	Eivissa	152889	5069	LAMIACEAE	110538	1	Disorders of the digestive system	Antihalitosis	800	Leaf	Mentha	×piperita	L.			Mentha ×piperita L.	1	Extracció amb dissolvents	Solvent extraction	Infusió	Infusion
GDR0	4550	2	1951	Eivissa	Eivissa	152892	1451	CACTACEAE	111901	1	Pain	Analgesic	811	Cladode	Opuntia	maxima	Mill.			Opuntia maxima Mill.	2	sense ff	No dosage form	Sense forma farmacèutica (ús directe)	No pharmaceutical form (direct use)
GDR0	4550	2	1951	Eivissa	Eivissa	152895	1126	ANACARDIACEAE	111903	1	Disorders of the digestive system	Anti-toothache	601	Stem with leaves/branches	Pistacia	lentiscus	L.			Pistacia lentiscus L.	2	Ff líq. per a introduir en cavitats	Liquid dosage form for cavity administration	Col·lutori	Mouthwash
GDR0	4550	2	1951	Eivissa	Eivissa	152898	1107b	RUTACEAE	110718	1	Disorders of the genitourinary system	Anti-dysmenorrheic	800	Leaf	Ruta	chalepensis	L.	chalepensis		Ruta chalepensis L. chalepensis	1	Ff líq. d'administració oral	Liquid dosage form for oral administration	Vi medicinal	Medicinal wine
GDR0	4550	2	1951	Eivissa	Eivissa	152898	1107b	RUTACEAE	111120	1	Disorders of the digestive system	Intestinal anti-inflammatory	901	Fruit	Ruta	chalepensis	L.	chalepensis		Ruta chalepensis L. chalepensis	1	Ff líq. d'administració oral	Liquid dosage form for oral administration	Vi medicinal	Medicinal wine
GDR0	4550	2	1951	Eivissa	Eivissa	152901	0089a	CUPRESSACEAE	112203	1	Disorders of the respiratory system	Anticatarrhal	923	Fruiting	Juniperus	oxycedrus	L.	oxycedrus		Juniperus oxycedrus L. oxycedrus	1	Extracció amb dissolvents	Solvent extraction	Infusió	Infusion
GDR0	4550	2	1951	Eivissa	Eivissa	152901	0089a	CUPRESSACEAE	111206	1	Traumatism	Anti-inflammatory / Analgesic / Anti-bruise	1205	Resin	Juniperus	oxycedrus	L.	oxycedrus		Juniperus oxycedrus L. oxycedrus	2	sense ff	No dosage form	Sense forma farmacèutica (ús directe)	No pharmaceutical form (direct use)
GDR0	4550	2	1951	Eivissa	Eivissa	152901	0089a	CUPRESSACEAE	110302	1	Disorders of the blood system	Hematocathartic	1205	Resin	Juniperus	oxycedrus	L.	oxycedrus		Juniperus oxycedrus L. oxycedrus	1	sense Ff	No dosage form	Sense forma farmacèutica (ús directe)	No pharmaceutical form (direct use)
GDR0	4550	2	1951	Eivissa	Eivissa	152904	2000	LAMIACEAE	111901	1	Pain	Analgesic	800	Leaf	Rosmarinus	officinalis	L.			Rosmarinus officinalis L.	2	Extracció amb dissolvents	Solvent extraction	Extret líquid	Liquid extract
GDR0	4550	2	1951	Eivissa	Eivissa	152904	2000	LAMIACEAE	111901	1	Pain	Analgesic	800	Leaf	Rosmarinus	officinalis	L.			Rosmarinus officinalis L.	2	Extracció amb dissolvents	Solvent extraction	Tintura alcohòlica	Alcoholic tincture
GDR0	4550	2	1951	Eivissa	Eivissa	152907	5027	RUTACEAE	111202	1	Traumatism	Antiecchymotic	901	Fruit	Citrus	limon	(L.) Burm.			Citrus limon (L.) Burm.	2	sense ff	No dosage form	Sense forma farmacèutica (ús directe)	No pharmaceutical form (direct use)
GDR0	4550	2	1951	Eivissa	Eivissa	152910	0710b	PAPAVERACEAE	111903	1	Disorders of the digestive system	Anti-toothache	901	Fruit	Papaver	somniferum	L.	somniferum		Papaver somniferum L. somniferum	2	Ff líq. per a introduir en cavitats	Liquid dosage form for cavity administration	Col·lutori	Mouthwash
GDR0	4550	2	1951	Eivissa	Eivissa	152913	1305	JUGLANDACEAE	111149	1	Disorders of the genitourinary system	Vulvar anti-inflammatory	800	Leaf	Juglans	regia	L.			Juglans regia L.	2	Ff tòpiques	Topical dosage forms	Bany	Bath
GDR0	4550	2	1951	Eivissa	Eivissa	152916	5004	AMARYLLIDACEAE	112206	1	Disorders of the respiratory system	Antitussive	615	Bulb	Allium	cepa	L.			Allium cepa L.	2	sense ff	No dosage form	Sense forma farmacèutica (ús directe)	No pharmaceutical form (direct use)
GDR0	4550	2	1951	Eivissa	Eivissa	152919	0020a	EQUISETACEAE	110705	1	Disorders of the genitourinary system	Diuretic	600	Stem	Equisetum	ramosissimum	Desf.	ramosissimum		Equisetum ramosissimum Desf. ramosissimum	1	Extracció amb dissolvents	Solvent extraction	Infusió	Infusion
GDR0	4550	2	1951	Eivissa	Eivissa	152924	2734	ASTERACEAE	111124	1	Disorders of the digestive system	Gastric anti-inflammatory	800	Leaf	Sonchus	tenerrimus	L.			Sonchus tenerrimus L.	1	Extracció amb dissolvents	Solvent extraction	Infusió	Infusion
GDR0	4550	2	1951	Eivissa	Eivissa	152927	304	ROSACEAE	111001	1	Infections / Infestations	Antipyretic	800	Leaf	Sanguisorba	minor	Scop.			Sanguisorba minor Scop.	1	Extracció amb dissolvents	Solvent extraction	Infusió	Infusion
GDR0	4550	2	1951	Eivissa	Eivissa	152930	1691	ERICACEAE	111005	1	Infections / Infestations	Antibacterial	1100	Root	Arbutus	unedo	L.			Arbutus unedo L.	1	Extracció amb dissolvents	Solvent extraction	Decocció	Decoction
GDR0	4550	2	1951	Eivissa	Eivissa	152933	2434	ASTERACEAE	110703	1	Disorders of the genitourinary system	Urinary antiseptic	800	Leaf	Phagnalon	saxatile	(L.) Cass.			Phagnalon saxatile (L.) Cass.	1	Extracció amb dissolvents	Solvent extraction	Infusió	Infusion
GDR0	4551	2	1960	Eivissa	Sant Josep de sa Talaia	153092	1107b	RUTACEAE	112101	1	Disorders in pregnancy / childbirth / puerperium	Abortifacient	901	Fruit	Ruta	chalepensis	L.	chalepensis		Ruta chalepensis L. chalepensis	1	sense Ff	No dosage form	Sense forma farmacèutica (ús directe)	No pharmaceutical form (direct use)
GDR0	4551	2	1960	Eivissa	Sant Josep de sa Talaia	153093	1977	LAMIACEAE	111120	1	Disorders of the digestive system	Intestinal anti-inflammatory	800	Leaf	Origanum	vulgare	L.			Origanum vulgare L.	1	Extracció amb dissolvents	Solvent extraction	Infusió	Infusion
GDR0	4551	2	1960	Eivissa	Sant Josep de sa Talaia	153093	1977	LAMIACEAE	110525	1	Disorders of the digestive system	Antidiarrheal	800	Leaf	Origanum	vulgare	L.			Origanum vulgare L.	1	Extracció amb dissolvents	Solvent extraction	Infusió	Infusion
GDR0	4551	2	1960	Eivissa	Sant Josep de sa Talaia	153094	5061	VERBENACEAE	111120	1	Disorders of the digestive system	Intestinal anti-inflammatory	800	Leaf	Lippia	triphylla	(L'Hér.) O.Kuntze			Lippia triphylla (L'Hér.) O.Kuntze	1	Extracció amb dissolvents	Solvent extraction	Infusió	Infusion
GDR0	4551	2	1960	Eivissa	Sant Josep de sa Talaia	153094	5061	VERBENACEAE	110525	1	Disorders of the digestive system	Antidiarrheal	800	Leaf	Lippia	triphylla	(L'Hér.) O.Kuntze			Lippia triphylla (L'Hér.) O.Kuntze	1	Extracció amb dissolvents	Solvent extraction	Infusió	Infusion
GDR0	4551	2	1960	Eivissa	Sant Josep de sa Talaia	153095	1203a	APIACEAE	110506	1	Disorders of the digestive system	For flatulence	600	Stem	Foeniculum	vulgare	Mill.	piperitum	(Ucria) Cout.	Foeniculum vulgare Mill. piperitum (Ucria) Cout.	1	Trossejar i tamisar	Chop and sift	Espècie medicinal	Medicinal species
GDR0	4551	2	1960	Eivissa	Sant Josep de sa Talaia	153096	1022	GUTIFERACEAE	111211	1	Disorders of the skin or subcutaneous tissue	Healing	505	Flower	Hypericum	perforatum	L.			Hypericum perforatum L.	2	Extracció amb dissolvents	Solvent extraction	Macerat en oli	Oil macerate
GDR0	4551	2	1960	Eivissa	Sant Josep de sa Talaia	153097	0710b	PAPAVERACEAE	111903	1	Disorders of the digestive system	Anti-toothache	901	Fruit	Papaver	somniferum	L.	somniferum		Papaver somniferum L. somniferum	2	Ff líq. per a introduir en cavitats	Liquid dosage form for cavity administration	Col·lutori	Mouthwash
GDR0	4555	2	1967	Eivissa	Sant Joan de Labritja	153168	5008	ASPHODELACEAE	112400	1	Disorders of the skin or subcutaneous tissue	For skin or subcutaneous tissue disorders	1202	Latex	Aloe	vera	(L.) Burm.f.			Aloe vera (L.) Burm.f.	2	sense ff	No dosage form	Sense forma farmacèutica (ús directe)	No pharmaceutical form (direct use)
GDR0	4555	2	1967	Eivissa	Sant Joan de Labritja	153170	304	ROSACEAE	111001	1	Infections / Infestations	Antipyretic	800	Leaf	Sanguisorba	minor	Scop.			Sanguisorba minor Scop.	1	Extracció amb dissolvents	Solvent extraction	Infusió	Infusion
GDR0	4555	2	1967	Eivissa	Sant Joan de Labritja	153172	2008	LAMIACEAE	110409	1	Disorders of the cardiovascular system	Antihypertensive	800	Leaf	Salvia	officinalis	L.			Salvia officinalis L.	1	Extracció amb dissolvents	Solvent extraction	Infusió	Infusion
GDR0	4555	2	1967	Eivissa	Sant Joan de Labritja	153174	2040	SOLANACEAE	111001	1	Infections / Infestations	Antipyretic	1102	Tuber	Solanum	tuberosum	L.			Solanum tuberosum L.	2	sense ff	No dosage form	Sense forma farmacèutica (ús directe)	No pharmaceutical form (direct use)
GDR0	4555	2	1967	Eivissa	Sant Joan de Labritja	153176	2039	SOLANACEAE	111001	1	Infections / Infestations	Antipyretic	901	Fruit	Solanum	lycopersicum	L.			Solanum lycopersicum L.	2	sense ff	No dosage form	Sense forma farmacèutica (ús directe)	No pharmaceutical form (direct use)
GDR0	4555	2	1967	Eivissa	Sant Joan de Labritja	153179	5027	RUTACEAE	111183	1	Disorders of the respiratory system	Pharyngeal anti-inflammatory	907	Fruit juice	Citrus	limon	(L.) Burm.			Citrus limon (L.) Burm.	2	Ff líq. per a introduir en cavitats	Liquid dosage form for cavity administration	Gargarisme	Gargle
GDR0	4555	2	1967	Eivissa	Sant Joan de Labritja	153197	372	FABACEAE	111208	1	Disorders of the skin or subcutaneous tissue	External antiseptic	800	Leaf	Ceratonia	siliqua	L.			Ceratonia siliqua L.	2	Ff tòpiques	Topical dosage forms	Emplastre	Plaster
GDR0	4555	2	1967	Eivissa	Sant Joan de Labritja	153199	1126	ANACARDIACEAE	111129	1	Disorders of the digestive system	Oral anti-inflammatory	800	Leaf	Pistacia	lentiscus	L.			Pistacia lentiscus L.	2	sense ff	No dosage form	Sense forma farmacèutica (ús directe)	No pharmaceutical form (direct use)
GDR0	4555	2	1967	Eivissa	Sant Joan de Labritja	153269	695	THYMELAEACEAE	111030	2	Infections / Infestations	Insect repellent	200	Whole plant	Daphne	gnidium	L.			Daphne gnidium L.	2	sense ff	No dosage form	Sense forma farmacèutica (ús directe)	No pharmaceutical form (direct use)
GDR0	4555	2	1967	Eivissa	Sant Joan de Labritja	153271	213	CRASSULACEAE	111208	2	Disorders of the skin or subcutaneous tissue	External antiseptic	800	Leaf	Sedum	sediforme	(Jacq.) Pau			Sedum sediforme (Jacq.) Pau	2	Ff tòpiques	Topical dosage forms	Bany	Bath
GDR0	4556	2	1959	Eivissa	Sant Joan de Labritja	153169	5008	ASPHODELACEAE	112400	1	Disorders of the skin or subcutaneous tissue	For skin or subcutaneous tissue disorders	1202	Latex	Aloe	vera	(L.) Burm.f.			Aloe vera (L.) Burm.f.	2	sense ff	No dosage form	Sense forma farmacèutica (ús directe)	No pharmaceutical form (direct use)
GDR0	4556	2	1959	Eivissa	Sant Joan de Labritja	153171	304	ROSACEAE	111001	1	Infections / Infestations	Antipyretic	800	Leaf	Sanguisorba	minor	Scop.			Sanguisorba minor Scop.	1	Extracció amb dissolvents	Solvent extraction	Infusió	Infusion
GDR0	4556	2	1959	Eivissa	Sant Joan de Labritja	153173	2008	LAMIACEAE	110409	1	Disorders of the cardiovascular system	Antihypertensive	800	Leaf	Salvia	officinalis	L.			Salvia officinalis L.	1	Extracció amb dissolvents	Solvent extraction	Infusió	Infusion
GDR0	4556	2	1959	Eivissa	Sant Joan de Labritja	153175	2040	SOLANACEAE	111001	1	Infections / Infestations	Antipyretic	1102	Tuber	Solanum	tuberosum	L.			Solanum tuberosum L.	2	sense ff	No dosage form	Sense forma farmacèutica (ús directe)	No pharmaceutical form (direct use)
GDR0	4556	2	1959	Eivissa	Sant Joan de Labritja	153177	2039	SOLANACEAE	111001	1	Infections / Infestations	Antipyretic	901	Fruit	Solanum	lycopersicum	L.			Solanum lycopersicum L.	2	sense ff	No dosage form	Sense forma farmacèutica (ús directe)	No pharmaceutical form (direct use)
GDR0	4556	2	1959	Eivissa	Sant Joan de Labritja	153180	5027	RUTACEAE	111183	1	Disorders of the respiratory system	Pharyngeal anti-inflammatory	907	Fruit juice	Citrus	limon	(L.) Burm.			Citrus limon (L.) Burm.	2	Ff líq. per a introduir en cavitats	Liquid dosage form for cavity administration	Gargarisme	Gargle
GDR0	4556	2	1959	Eivissa	Sant Joan de Labritja	153198	372	FABACEAE	111208	1	Disorders of the skin or subcutaneous tissue	External antiseptic	800	Leaf	Ceratonia	siliqua	L.			Ceratonia siliqua L.	2	Ff tòpiques	Topical dosage forms	Emplastre	Plaster
GDR0	4556	2	1959	Eivissa	Sant Joan de Labritja	153200	1126	ANACARDIACEAE	111129	1	Disorders of the digestive system	Oral anti-inflammatory	800	Leaf	Pistacia	lentiscus	L.			Pistacia lentiscus L.	2	sense ff	No dosage form	Sense forma farmacèutica (ús directe)	No pharmaceutical form (direct use)
GDR0	4556	2	1959	Eivissa	Sant Joan de Labritja	153270	695	THYMELAEACEAE	111030	2	Infections / Infestations	Insect repellent	200	Whole plant	Daphne	gnidium	L.			Daphne gnidium L.	2	sense ff	No dosage form	Sense forma farmacèutica (ús directe)	No pharmaceutical form (direct use)
GDR0	4556	2	1959	Eivissa	Sant Joan de Labritja	153272	213	CRASSULACEAE	111208	2	Disorders of the skin or subcutaneous tissue	External antiseptic	800	Leaf	Sedum	sediforme	(Jacq.) Pau			Sedum sediforme (Jacq.) Pau	2	Ff tòpiques	Topical dosage forms	Bany	Bath
GDR0	4571	1	1956	Eivissa	Sant Antoni de Portmany	153456	2003	LAMIACEAE	110507	1	Disorders of the digestive system	Digestive	500	Inflorescence	Lavandula	stoechas	L.			Lavandula stoechas L.	1	Extracció amb dissolvents	Solvent extraction	Infusió	Infusion
GDR0	4571	1	1956	Eivissa	Sant Antoni de Portmany	153457	2481	ASTERACEAE	111208	1	Disorders of the skin or subcutaneous tissue	External antiseptic	500	Inflorescence	Santolina	chamaecyparissus	L.			Santolina chamaecyparissus L.	2	Ff tòpiques	Topical dosage forms	Bany	Bath
GDR0	4571	1	1956	Eivissa	Sant Antoni de Portmany	153457	2481	ASTERACEAE	112304	1	Disorders of the sensory system	Ocular antiseptic	500	Inflorescence	Santolina	chamaecyparissus	L.			Santolina chamaecyparissus L.	2	Ff tòpiques	Topical dosage forms	Bany	Bath
GDR0	4571	1	1956	Eivissa	Sant Antoni de Portmany	153457	2481	ASTERACEAE	110506	1	Disorders of the digestive system	For flatulence	500	Inflorescence	Santolina	chamaecyparissus	L.			Santolina chamaecyparissus L.	1	Extracció amb dissolvents	Solvent extraction	Infusió	Infusion
GDR0	4571	1	1956	Eivissa	Sant Antoni de Portmany	153457	2481	ASTERACEAE	111125	1	Disorders of the digestive system	Gingival anti-inflammatory	500	Inflorescence	Santolina	chamaecyparissus	L.			Santolina chamaecyparissus L.	1	Extracció amb dissolvents	Solvent extraction	Infusió	Infusion
GDR0	4571	1	1956	Eivissa	Sant Antoni de Portmany	153458	2000	LAMIACEAE	111208	1	Disorders of the skin or subcutaneous tissue	External antiseptic	601	Stem with leaves/branches	Rosmarinus	officinalis	L.			Rosmarinus officinalis L.	2	Ff tòpiques	Topical dosage forms	Bany	Bath
GDR0	4571	1	1956	Eivissa	Sant Antoni de Portmany	153459	2921	ASPHODELACEAE	111197	1	Disorders of the sensory system	Anti-earache	800	Leaf	Asphodelus	fistulosus	L.			Asphodelus fistulosus L.	2	Extracció amb dissolvents	Solvent extraction	Macerat en oli	Oil macerate
GDR0	4571	1	1956	Eivissa	Sant Antoni de Portmany	153460	1773b	OLEACEAE	110409	1	Disorders of the cardiovascular system	Antihypertensive	800	Leaf	Olea	europaea	L.	europaea var. sylvestris	(Mill.) Brot.	Olea europaea L. europaea var. sylvestris (Mill.) Brot.	1	Extracció amb dissolvents	Solvent extraction	Infusió	Infusion
GDR0	4571	1	1956	Eivissa	Sant Antoni de Portmany	153461	5008	ASPHODELACEAE	111203	1	Traumatism	Antipyretic	800	Leaf	Aloe	vera	(L.) Burm.f.			Aloe vera (L.) Burm.f.	2	sense ff	No dosage form	Sense forma farmacèutica (ús directe)	No pharmaceutical form (direct use)
GDR0	4571	1	1956	Eivissa	Sant Antoni de Portmany	153462	5043	ROSACEAE	111120	1	Disorders of the digestive system	Intestinal anti-inflammatory	800	Leaf	Eriobotrya	japonica	(Thunb.) Lindl.			Eriobotrya japonica (Thunb.) Lindl.	1	Extracció amb dissolvents	Solvent extraction	Infusió	Infusion
GDR0	4571	1	1956	Eivissa	Sant Antoni de Portmany	153462	5043	ROSACEAE	110525	1	Disorders of the digestive system	Antidiarrheal	800	Leaf	Eriobotrya	japonica	(Thunb.) Lindl.			Eriobotrya japonica (Thunb.) Lindl.	1	Extracció amb dissolvents	Solvent extraction	Infusió	Infusion
GDR0	4571	1	1956	Eivissa	Sant Antoni de Portmany	153463	1287c	APIACEAE	111197	1	Disorders of the sensory system	Anti-earache	1100	Root	Daucus	carota	L.	carota		Daucus carota L. carota	2	sense ff	No dosage form	Sense forma farmacèutica (ús directe)	No pharmaceutical form (direct use)
GDR0	4571	1	1956	Eivissa	Sant Antoni de Portmany	153966	6843	CRASSULACEAE	111206	1	Traumatism	Anti-inflammatory / Analgesic / Anti-bruise	800	Leaf	Kalanchoe	thyrsiflora	Harv.			Kalanchoe thyrsiflora Harv.	2	sense ff	No dosage form	Sense forma farmacèutica (ús directe)	No pharmaceutical form (direct use)
GDR0	4571	1	1956	Eivissa	Sant Antoni de Portmany	153966	6843	CRASSULACEAE	111162	1	Disorders of the musculoskeletal system	Anti-inflammatory / Muscle analgesic	1203	Leaf juice	Kalanchoe	thyrsiflora	Harv.			Kalanchoe thyrsiflora Harv.	2	sense ff	No dosage form	Sense forma farmacèutica (ús directe)	No pharmaceutical form (direct use)
GDR0	4573	1	1979	Eivissa	Sant Josep de sa Talaia	153510	00765BF	BRASSICACEAE	111144	1	Inflammations	For mastitis	800	Leaf	Brassica	oleracea	L.	oleracea var. capitata	L. f. capitata	Brassica oleracea L. oleracea var. capitata L. f. capitata	2	sense ff	No dosage form	Sense forma farmacèutica (ús directe)	No pharmaceutical form (direct use)
GDR0	4573	1	1979	Eivissa	Sant Josep de sa Talaia	153511	1773a	OLEACEAE	111144	1	Inflammations	For mastitis	907	Fruit juice	Olea	europaea	L.	europaea var. europaea		Olea europaea L. europaea var. europaea	2	Ff tòpiques	Topical dosage forms	Liniment	Liniment
GDR0	4573	1	1979	Eivissa	Sant Josep de sa Talaia	153511	1773a	OLEACEAE	110409	1	Disorders of the cardiovascular system	Antihypertensive	800	Leaf	Olea	europaea	L.	europaea var. europaea		Olea europaea L. europaea var. europaea	1	Extracció amb dissolvents	Solvent extraction	Infusió	Infusion
GDR0	4573	1	1979	Eivissa	Sant Josep de sa Talaia	153512	1126	ANACARDIACEAE	111211	1	Disorders of the skin or subcutaneous tissue	Healing	1205	Resin	Pistacia	lentiscus	L.			Pistacia lentiscus L.	2	sense ff	No dosage form	Sense forma farmacèutica (ús directe)	No pharmaceutical form (direct use)
GDR0	4573	1	1979	Eivissa	Sant Josep de sa Talaia	153513	1532b	CARYOPHYLLACEAE	110702	1	Disorders of the genitourinary system	Renal lithotriptic	300	Aerial part	Herniaria	hirsuta	L.	cinerea	(DC.) Arcang.	Herniaria hirsuta L. cinerea (DC.) Arcang.	1	Extracció amb dissolvents	Solvent extraction	Infusió	Infusion
GDR0	4573	1	1979	Eivissa	Sant Josep de sa Talaia	153514	0089a	CUPRESSACEAE	112203	1	Disorders of the respiratory system	Anticatarrhal	607	Wood	Juniperus	oxycedrus	L.	oxycedrus		Juniperus oxycedrus L. oxycedrus	1	Extracció amb dissolvents	Solvent extraction	Infusió	Infusion
GDR0	4573	1	1979	Eivissa	Sant Josep de sa Talaia	153514	0089a	CUPRESSACEAE	110302	1	Disorders of the blood system	Hematocathartic	1205	Resin	Juniperus	oxycedrus	L.	oxycedrus		Juniperus oxycedrus L. oxycedrus	1	Extracció amb dissolvents	Solvent extraction	Extret bla	Soft extract
GDR0	4573	1	1979	Eivissa	Sant Josep de sa Talaia	153515	1022	GUTIFERACEAE	111211	1	Disorders of the skin or subcutaneous tissue	Healing	505	Flower	Hypericum	perforatum	L.			Hypericum perforatum L.	2	Extracció amb dissolvents	Solvent extraction	Macerat en oli	Oil macerate
GDR0	4573	1	1979	Eivissa	Sant Josep de sa Talaia	153516	5069	LAMIACEAE	110507	1	Disorders of the digestive system	Digestive	800	Leaf	Mentha	×piperita	L.			Mentha ×piperita L.	1	Extracció amb dissolvents	Solvent extraction	Infusió	Infusion
GDR0	4573	1	1979	Eivissa	Sant Josep de sa Talaia	153517	2000	LAMIACEAE	111127	1	Disorders of the endocrine system	Pancreatic anti-inflammatory	601	Stem with leaves/branches	Rosmarinus	officinalis	L.			Rosmarinus officinalis L.	1	Extracció amb dissolvents	Solvent extraction	Infusió	Infusion
GDR0	4573	1	1979	Eivissa	Sant Josep de sa Talaia	153517	2000	LAMIACEAE	110516	1	Disorders of the digestive system	Oral antiseptic	601	Stem with leaves/branches	Rosmarinus	officinalis	L.			Rosmarinus officinalis L.	0	No consta	Not specified	Desconegut per l'informant / No consta	Unknown to the informant / Not specified
GDR0	4573	1	1979	Eivissa	Sant Josep de sa Talaia	153518	5061	VERBENACEAE	110507	1	Disorders of the digestive system	Digestive	800	Leaf	Lippia	triphylla	(L'Hér.) O.Kuntze			Lippia triphylla (L'Hér.) O.Kuntze	2	Extracció amb dissolvents	Solvent extraction	Infusió	Infusion
GDR0	4573	1	1979	Eivissa	Sant Josep de sa Talaia	153519	2008	LAMIACEAE	110409	1	Disorders of the cardiovascular system	Antihypertensive	800	Leaf	Salvia	officinalis	L.			Salvia officinalis L.	1	Extracció amb dissolvents	Solvent extraction	Infusió	Infusion
GDR0	4573	1	1979	Eivissa	Sant Josep de sa Talaia	153547	5076	SOLANACEAE	110540	2	Disorders of the digestive system	Purgative	800	Leaf	Nicotiana	tabacum	L.			Nicotiana tabacum L.	1	sense Ff	No dosage form	Sense forma farmacèutica (ús directe)	No pharmaceutical form (direct use)
GDR0	4573	1	1979	Eivissa	Sant Josep de sa Talaia	153548	695	THYMELAEACEAE	110525	2	Disorders of the digestive system	Antidiarrheal	701	Bark	Daphne	gnidium	L.			Daphne gnidium L.	2	sense ff	No dosage form	Sense forma farmacèutica (ús directe)	No pharmaceutical form (direct use)
GDR0	4574	1	1955	Eivissa	Sant Josep de sa Talaia	153571	2481	ASTERACEAE	110507	1	Disorders of the digestive system	Digestive	500	Inflorescence	Santolina	chamaecyparissus	L.			Santolina chamaecyparissus L.	1	Extracció amb dissolvents	Solvent extraction	Infusió	Infusion
GDR0	4574	1	1955	Eivissa	Sant Josep de sa Talaia	153573	5061	VERBENACEAE	110507	1	Disorders of the digestive system	Digestive	800	Leaf	Lippia	triphylla	(L'Hér.) O.Kuntze			Lippia triphylla (L'Hér.) O.Kuntze	1	Extracció amb dissolvents	Solvent extraction	Infusió	Infusion
GDR0	4574	1	1955	Eivissa	Sant Josep de sa Talaia	153574	0710b	PAPAVERACEAE	111903	1	Disorders of the digestive system	Anti-toothache	901	Fruit	Papaver	somniferum	L.	somniferum		Papaver somniferum L. somniferum	2	Ff líq. per a introduir en cavitats	Liquid dosage form for cavity administration	Col·lutori	Mouthwash
GDR0	4574	1	1955	Eivissa	Sant Josep de sa Talaia	153574	0710b	PAPAVERACEAE	111308	1	Mental disorders	Hypnotic	901	Fruit	Papaver	somniferum	L.	somniferum		Papaver somniferum L. somniferum	2	sense ff	No dosage form	Sense forma farmacèutica (ús directe)	No pharmaceutical form (direct use)
GDR0	4574	1	1955	Eivissa	Sant Josep de sa Talaia	153603	213	CRASSULACEAE	111208	2	Disorders of the skin or subcutaneous tissue	External antiseptic	800	Leaf	Sedum	sediforme	(Jacq.) Pau			Sedum sediforme (Jacq.) Pau	2	Extracció amb dissolvents	Solvent extraction	Macerat en oli	Oil macerate
GDR0	4575	1	1953	Eivissa	Sant Josep de sa Talaia	153572	2481	ASTERACEAE	110507	1	Disorders of the digestive system	Digestive	500	Inflorescence	Santolina	chamaecyparissus	L.			Santolina chamaecyparissus L.	1	Extracció amb dissolvents	Solvent extraction	Infusió	Infusion
GDR0	4575	1	1953	Eivissa	Sant Josep de sa Talaia	153575	5061	VERBENACEAE	110507	1	Disorders of the digestive system	Digestive	800	Leaf	Lippia	triphylla	(L'Hér.) O.Kuntze			Lippia triphylla (L'Hér.) O.Kuntze	1	Extracció amb dissolvents	Solvent extraction	Infusió	Infusion
GDR0	4575	1	1953	Eivissa	Sant Josep de sa Talaia	153576	0710b	PAPAVERACEAE	111308	1	Mental disorders	Hypnotic	901	Fruit	Papaver	somniferum	L.	somniferum		Papaver somniferum L. somniferum	2	sense ff	No dosage form	Sense forma farmacèutica (ús directe)	No pharmaceutical form (direct use)
GDR0	4575	1	1953	Eivissa	Sant Josep de sa Talaia	153576	0710b	PAPAVERACEAE	111903	1	Disorders of the digestive system	Anti-toothache	901	Fruit	Papaver	somniferum	L.	somniferum		Papaver somniferum L. somniferum	2	Ff líq. per a introduir en cavitats	Liquid dosage form for cavity administration	Col·lutori	Mouthwash
GDR0	4575	1	1953	Eivissa	Sant Josep de sa Talaia	153604	213	CRASSULACEAE	111208	2	Disorders of the skin or subcutaneous tissue	External antiseptic	800	Leaf	Sedum	sediforme	(Jacq.) Pau			Sedum sediforme (Jacq.) Pau	2	Extracció amb dissolvents	Solvent extraction	Macerat en oli	Oil macerate
GDR0	4575	1	1953	Eivissa	Sant Josep de sa Talaia	153604	213	CRASSULACEAE	111208	2	Disorders of the skin or subcutaneous tissue	External antiseptic	800	Leaf	Sedum	sediforme	(Jacq.) Pau			Sedum sediforme (Jacq.) Pau	2	Extracció amb dissolvents	Solvent extraction	Macerat en oli	Oil macerate
GDR0	4576	1	1945	Eivissa	Sant Joan de Labritja	153627	2481	ASTERACEAE	111120	1	Disorders of the digestive system	Intestinal anti-inflammatory	500	Inflorescence	Santolina	chamaecyparissus	L.			Santolina chamaecyparissus L.	1	Extracció amb dissolvents	Solvent extraction	Infusió	Infusion
GDR0	4576	1	1945	Eivissa	Sant Joan de Labritja	153628	5061	VERBENACEAE	111120	0	Disorders of the digestive system	Intestinal anti-inflammatory	800	Leaf	Lippia	triphylla	(L'Hér.) O.Kuntze			Lippia triphylla (L'Hér.) O.Kuntze	1	Extracció amb dissolvents	Solvent extraction	Infusió	Infusion
GDR0	4576	1	1945	Eivissa	Sant Joan de Labritja	153629	5008	ASPHODELACEAE	111203	1	Traumatism	Antipyretic	800	Leaf	Aloe	vera	(L.) Burm.f.			Aloe vera (L.) Burm.f.	2	sense ff	No dosage form	Sense forma farmacèutica (ús directe)	No pharmaceutical form (direct use)
GDR0	4576	1	1945	Eivissa	Sant Joan de Labritja	153644	213	CRASSULACEAE	111208	2	Disorders of the skin or subcutaneous tissue	External antiseptic	800	Leaf	Sedum	sediforme	(Jacq.) Pau			Sedum sediforme (Jacq.) Pau	2	Extracció amb dissolvents	Solvent extraction	Infusió	Infusion
GDR0	4577	2	1951	Eivissa	Sant Joan de Labritja	153656	2481	ASTERACEAE	111120	1	Disorders of the digestive system	Intestinal anti-inflammatory	500	Inflorescence	Santolina	chamaecyparissus	L.			Santolina chamaecyparissus L.	1	Extracció amb dissolvents	Solvent extraction	Infusió	Infusion
GDR0	4577	2	1951	Eivissa	Sant Joan de Labritja	153657	5061	VERBENACEAE	111120	1	Disorders of the digestive system	Intestinal anti-inflammatory	800	Leaf	Lippia	triphylla	(L'Hér.) O.Kuntze			Lippia triphylla (L'Hér.) O.Kuntze	1	Extracció amb dissolvents	Solvent extraction	Infusió	Infusion
GDR0	4577	2	1951	Eivissa	Sant Joan de Labritja	153658	2000	LAMIACEAE	111208	1	Disorders of the skin or subcutaneous tissue	External antiseptic	800	Leaf	Rosmarinus	officinalis	L.			Rosmarinus officinalis L.	2	Extracció amb dissolvents	Solvent extraction	Infusió	Infusion
GDR0	4577	2	1951	Eivissa	Sant Joan de Labritja	153658	2000	LAMIACEAE	111208	1	Disorders of the skin or subcutaneous tissue	External antiseptic	800	Leaf	Rosmarinus	officinalis	L.			Rosmarinus officinalis L.	2	Ff tòpiques	Topical dosage forms	Cataplasma	Poultice
GDR0	4578	2	1929	Eivissa	Sant Joan de Labritja	153667	5061	VERBENACEAE	111120	1	Disorders of the digestive system	Intestinal anti-inflammatory	800	Leaf	Lippia	triphylla	(L'Hér.) O.Kuntze			Lippia triphylla (L'Hér.) O.Kuntze	1	Extracció amb dissolvents	Solvent extraction	Infusió	Infusion
GDR0	4578	2	1929	Eivissa	Sant Joan de Labritja	153668	2481	ASTERACEAE	110513	1	Disorders of the digestive system	Antiemetic	500	Inflorescence	Santolina	chamaecyparissus	L.			Santolina chamaecyparissus L.	1	Extracció amb dissolvents	Solvent extraction	Infusió	Infusion
GDR0	4580	2	1955	Eivissa	Eivissa	153718	2481	ASTERACEAE	111120	1	Disorders of the digestive system	Intestinal anti-inflammatory	500	Inflorescence	Santolina	chamaecyparissus	L.			Santolina chamaecyparissus L.	1	Extracció amb dissolvents	Solvent extraction	Infusió	Infusion
GDR0	4580	2	1955	Eivissa	Eivissa	153718	2481	ASTERACEAE	111302	1	Mental disorders	Tranquilizer	500	Inflorescence	Santolina	chamaecyparissus	L.			Santolina chamaecyparissus L.	1	Extracció amb dissolvents	Solvent extraction	Infusió	Infusion
GDR0	4580	2	1955	Eivissa	Eivissa	153719	2039	SOLANACEAE	111212	1	Traumatism	For stings	901	Fruit	Solanum	lycopersicum	L.			Solanum lycopersicum L.	2	sense ff	No dosage form	Sense forma farmacèutica (ús directe)	No pharmaceutical form (direct use)
GDR0	4582	2	1943	Eivissa	Sant Joan de Labritja	153787	5043	ROSACEAE	110525	1	Disorders of the digestive system	Antidiarrheal	800	Leaf	Eriobotrya	japonica	(Thunb.) Lindl.			Eriobotrya japonica (Thunb.) Lindl.	1	Extracció amb dissolvents	Solvent extraction	Infusió	Infusion
GDR0	4582	2	1943	Eivissa	Sant Joan de Labritja	153790	304	ROSACEAE	111001	1	Infections / Infestations	Antipyretic	800	Leaf	Sanguisorba	minor	Scop.			Sanguisorba minor Scop.	1	Extracció amb dissolvents	Solvent extraction	Infusió	Infusion
GDR0	4582	2	1943	Eivissa	Sant Joan de Labritja	153793	5061	VERBENACEAE	110507	1	Disorders of the digestive system	Digestive	800	Leaf	Lippia	triphylla	(L'Hér.) O.Kuntze			Lippia triphylla (L'Hér.) O.Kuntze	1	Extracció amb dissolvents	Solvent extraction	Infusió	Infusion
GDR0	4582	2	1943	Eivissa	Sant Joan de Labritja	153796	2008	LAMIACEAE	110409	1	Disorders of the cardiovascular system	Antihypertensive	800	Leaf	Salvia	officinalis	L.			Salvia officinalis L.	1	Extracció amb dissolvents	Solvent extraction	Infusió	Infusion
GDR0	4582	2	1943	Eivissa	Sant Joan de Labritja	153799	2481	ASTERACEAE	111120	1	Disorders of the digestive system	Intestinal anti-inflammatory	500	Inflorescence	Santolina	chamaecyparissus	L.			Santolina chamaecyparissus L.	1	Extracció amb dissolvents	Solvent extraction	Infusió	Infusion
GDR0	4582	2	1943	Eivissa	Sant Joan de Labritja	153802	5027	RUTACEAE	110409	1	Disorders of the cardiovascular system	Antihypertensive	907	Fruit juice	Citrus	limon	(L.) Burm.			Citrus limon (L.) Burm.	1	sense Ff	No dosage form	Sense forma farmacèutica (ús directe)	No pharmaceutical form (direct use)
GDR0	4582	2	1943	Eivissa	Sant Joan de Labritja	153805	1773b	OLEACEAE	110409	1	Disorders of the cardiovascular system	Antihypertensive	800	Leaf	Olea	europaea	L.	europaea var. sylvestris	(Mill.) Brot.	Olea europaea L. europaea var. sylvestris (Mill.) Brot.	1	Extracció amb dissolvents	Solvent extraction	Infusió	Infusion
GDR0	4582	2	1943	Eivissa	Sant Joan de Labritja	153808	3457	POACEAE	110409	1	Disorders of the cardiovascular system	Antihypertensive	800	Leaf	Cynodon	dactylon	(L.) Pers.			Cynodon dactylon (L.) Pers.	1	Extracció amb dissolvents	Solvent extraction	Infusió	Infusion
GDR0	4582	2	1943	Eivissa	Sant Joan de Labritja	153811	2669	ASTERACEAE	110601	1	Disorders of the endocrine system	Hypoglycemic	500	Inflorescence	Centaurea	aspera	L.			Centaurea aspera L.	1	Extracció amb dissolvents	Solvent extraction	Infusió	Infusion
GDR0	4582	2	1943	Eivissa	Sant Joan de Labritja	153814	273	ROSACEAE	110601	1	Disorders of the endocrine system	Hypoglycemic	800	Leaf	Rubus	ulmifolius	Schott			Rubus ulmifolius Schott	1	Extracció amb dissolvents	Solvent extraction	Infusió	Infusion
GDR0	4582	2	1943	Eivissa	Sant Joan de Labritja	153817	5008	ASPHODELACEAE	111202	1	Traumatism	Antiecchymotic	800	Leaf	Aloe	vera	(L.) Burm.f.			Aloe vera (L.) Burm.f.	2	sense ff	No dosage form	Sense forma farmacèutica (ús directe)	No pharmaceutical form (direct use)
GDR0	4582	2	1943	Eivissa	Sant Joan de Labritja	153820	0020a	EQUISETACEAE	111145	1	Disorders of the genitourinary system	Renal anti-inflammatory	600	Stem	Equisetum	ramosissimum	Desf.	ramosissimum		Equisetum ramosissimum Desf. ramosissimum	1	Extracció amb dissolvents	Solvent extraction	Infusió	Infusion
GDR0	4582	2	1943	Eivissa	Sant Joan de Labritja	153823	1107b	RUTACEAE	110718	1	Disorders of the genitourinary system	Anti-dysmenorrheic	303	Fruiting aerial part	Ruta	chalepensis	L.	chalepensis		Ruta chalepensis L. chalepensis	1	sense Ff	No dosage form	Sense forma farmacèutica (ús directe)	No pharmaceutical form (direct use)
GDR0	4582	2	1943	Eivissa	Sant Joan de Labritja	153896	213	CRASSULACEAE	111208	2	Disorders of the skin or subcutaneous tissue	External antiseptic	800	Leaf	Sedum	sediforme	(Jacq.) Pau			Sedum sediforme (Jacq.) Pau	2	sense ff	No dosage form	Sense forma farmacèutica (ús directe)	No pharmaceutical form (direct use)
GDR0	4583	2	1942	Eivissa	Sant Joan de Labritja	153788	5043	ROSACEAE	110525	1	Disorders of the digestive system	Antidiarrheal	800	Leaf	Eriobotrya	japonica	(Thunb.) Lindl.			Eriobotrya japonica (Thunb.) Lindl.	1	Extracció amb dissolvents	Solvent extraction	Infusió	Infusion
GDR0	4583	2	1942	Eivissa	Sant Joan de Labritja	153791	304	ROSACEAE	111001	1	Infections / Infestations	Antipyretic	800	Leaf	Sanguisorba	minor	Scop.			Sanguisorba minor Scop.	1	Extracció amb dissolvents	Solvent extraction	Infusió	Infusion
GDR0	4583	2	1942	Eivissa	Sant Joan de Labritja	153794	5061	VERBENACEAE	110507	1	Disorders of the digestive system	Digestive	800	Leaf	Lippia	triphylla	(L'Hér.) O.Kuntze			Lippia triphylla (L'Hér.) O.Kuntze	1	Extracció amb dissolvents	Solvent extraction	Infusió	Infusion
GDR0	4583	2	1942	Eivissa	Sant Joan de Labritja	153797	2008	LAMIACEAE	110409	1	Disorders of the cardiovascular system	Antihypertensive	800	Leaf	Salvia	officinalis	L.			Salvia officinalis L.	1	Extracció amb dissolvents	Solvent extraction	Infusió	Infusion
GDR0	4583	2	1942	Eivissa	Sant Joan de Labritja	153800	2481	ASTERACEAE	111120	1	Disorders of the digestive system	Intestinal anti-inflammatory	500	Inflorescence	Santolina	chamaecyparissus	L.			Santolina chamaecyparissus L.	1	Extracció amb dissolvents	Solvent extraction	Infusió	Infusion
GDR0	4583	2	1942	Eivissa	Sant Joan de Labritja	153803	5027	RUTACEAE	110409	1	Disorders of the cardiovascular system	Antihypertensive	907	Fruit juice	Citrus	limon	(L.) Burm.			Citrus limon (L.) Burm.	1	sense Ff	No dosage form	Sense forma farmacèutica (ús directe)	No pharmaceutical form (direct use)
GDR0	4583	2	1942	Eivissa	Sant Joan de Labritja	153806	1773b	OLEACEAE	110409	1	Disorders of the cardiovascular system	Antihypertensive	800	Leaf	Olea	europaea	L.	europaea var. sylvestris	(Mill.) Brot.	Olea europaea L. europaea var. sylvestris (Mill.) Brot.	1	Extracció amb dissolvents	Solvent extraction	Infusió	Infusion
GDR0	4583	2	1942	Eivissa	Sant Joan de Labritja	153809	3457	POACEAE	110409	1	Disorders of the cardiovascular system	Antihypertensive	800	Leaf	Cynodon	dactylon	(L.) Pers.			Cynodon dactylon (L.) Pers.	1	Extracció amb dissolvents	Solvent extraction	Infusió	Infusion
GDR0	4583	2	1942	Eivissa	Sant Joan de Labritja	153812	2669	ASTERACEAE	110601	1	Disorders of the endocrine system	Hypoglycemic	500	Inflorescence	Centaurea	aspera	L.			Centaurea aspera L.	1	Extracció amb dissolvents	Solvent extraction	Infusió	Infusion
GDR0	4583	2	1942	Eivissa	Sant Joan de Labritja	153815	273	ROSACEAE	110601	1	Disorders of the endocrine system	Hypoglycemic	800	Leaf	Rubus	ulmifolius	Schott			Rubus ulmifolius Schott	1	Extracció amb dissolvents	Solvent extraction	Infusió	Infusion
GDR0	4583	2	1942	Eivissa	Sant Joan de Labritja	153818	5008	ASPHODELACEAE	111202	1	Traumatism	Antiecchymotic	800	Leaf	Aloe	vera	(L.) Burm.f.			Aloe vera (L.) Burm.f.	2	sense ff	No dosage form	Sense forma farmacèutica (ús directe)	No pharmaceutical form (direct use)
GDR0	4583	2	1942	Eivissa	Sant Joan de Labritja	153821	0020a	EQUISETACEAE	111145	1	Disorders of the genitourinary system	Renal anti-inflammatory	600	Stem	Equisetum	ramosissimum	Desf.	ramosissimum		Equisetum ramosissimum Desf. ramosissimum	1	Extracció amb dissolvents	Solvent extraction	Infusió	Infusion
GDR0	4583	2	1942	Eivissa	Sant Joan de Labritja	153824	1107b	RUTACEAE	110718	1	Disorders of the genitourinary system	Anti-dysmenorrheic	303	Fruiting aerial part	Ruta	chalepensis	L.	chalepensis		Ruta chalepensis L. chalepensis	1	sense Ff	No dosage form	Sense forma farmacèutica (ús directe)	No pharmaceutical form (direct use)
GDR0	4583	2	1942	Eivissa	Sant Joan de Labritja	153897	213	CRASSULACEAE	111208	2	Disorders of the skin or subcutaneous tissue	External antiseptic	800	Leaf	Sedum	sediforme	(Jacq.) Pau			Sedum sediforme (Jacq.) Pau	2	sense ff	No dosage form	Sense forma farmacèutica (ús directe)	No pharmaceutical form (direct use)
GDR0	4584	2	1942	Eivissa	Sant Joan de Labritja	153786	5043	ROSACEAE	110525	1	Disorders of the digestive system	Antidiarrheal	800	Leaf	Eriobotrya	japonica	(Thunb.) Lindl.			Eriobotrya japonica (Thunb.) Lindl.	1	Extracció amb dissolvents	Solvent extraction	Infusió	Infusion
GDR0	4584	2	1942	Eivissa	Sant Joan de Labritja	153789	304	ROSACEAE	111001	1	Infections / Infestations	Antipyretic	800	Leaf	Sanguisorba	minor	Scop.			Sanguisorba minor Scop.	1	Extracció amb dissolvents	Solvent extraction	Infusió	Infusion
GDR0	4584	2	1942	Eivissa	Sant Joan de Labritja	153792	5061	VERBENACEAE	110507	1	Disorders of the digestive system	Digestive	800	Leaf	Lippia	triphylla	(L'Hér.) O.Kuntze			Lippia triphylla (L'Hér.) O.Kuntze	1	Extracció amb dissolvents	Solvent extraction	Infusió	Infusion
GDR0	4584	2	1942	Eivissa	Sant Joan de Labritja	153795	2008	LAMIACEAE	110516	1	Disorders of the digestive system	Oral antiseptic	800	Leaf	Salvia	officinalis	L.			Salvia officinalis L.	2	sense ff	No dosage form	Sense forma farmacèutica (ús directe)	No pharmaceutical form (direct use)
GDR0	4584	2	1942	Eivissa	Sant Joan de Labritja	153795	2008	LAMIACEAE	110409	1	Disorders of the cardiovascular system	Antihypertensive	800	Leaf	Salvia	officinalis	L.			Salvia officinalis L.	1	Extracció amb dissolvents	Solvent extraction	Infusió	Infusion
GDR0	4584	2	1942	Eivissa	Sant Joan de Labritja	153798	2481	ASTERACEAE	111120	1	Disorders of the digestive system	Intestinal anti-inflammatory	500	Inflorescence	Santolina	chamaecyparissus	L.			Santolina chamaecyparissus L.	1	Extracció amb dissolvents	Solvent extraction	Infusió	Infusion
GDR0	4584	2	1942	Eivissa	Sant Joan de Labritja	153801	5027	RUTACEAE	111125	1	Disorders of the digestive system	Gingival anti-inflammatory	901	Fruit	Citrus	limon	(L.) Burm.			Citrus limon (L.) Burm.	2	sense ff	No dosage form	Sense forma farmacèutica (ús directe)	No pharmaceutical form (direct use)
GDR0	4584	2	1942	Eivissa	Sant Joan de Labritja	153801	5027	RUTACEAE	110409	1	Disorders of the cardiovascular system	Antihypertensive	907	Fruit juice	Citrus	limon	(L.) Burm.			Citrus limon (L.) Burm.	1	sense Ff	No dosage form	Sense forma farmacèutica (ús directe)	No pharmaceutical form (direct use)
GDR0	4584	2	1942	Eivissa	Sant Joan de Labritja	153804	1773b	OLEACEAE	110409	1	Disorders of the cardiovascular system	Antihypertensive	800	Leaf	Olea	europaea	L.	europaea var. sylvestris	(Mill.) Brot.	Olea europaea L. europaea var. sylvestris (Mill.) Brot.	1	Extracció amb dissolvents	Solvent extraction	Infusió	Infusion
GDR0	4584	2	1942	Eivissa	Sant Joan de Labritja	153807	3457	POACEAE	110409	1	Disorders of the cardiovascular system	Antihypertensive	800	Leaf	Cynodon	dactylon	(L.) Pers.			Cynodon dactylon (L.) Pers.	1	Extracció amb dissolvents	Solvent extraction	Infusió	Infusion
GDR0	4584	2	1942	Eivissa	Sant Joan de Labritja	153810	2669	ASTERACEAE	110601	1	Disorders of the endocrine system	Hypoglycemic	500	Inflorescence	Centaurea	aspera	L.			Centaurea aspera L.	1	Extracció amb dissolvents	Solvent extraction	Infusió	Infusion
GDR0	4584	2	1942	Eivissa	Sant Joan de Labritja	153813	273	ROSACEAE	110601	1	Disorders of the endocrine system	Hypoglycemic	800	Leaf	Rubus	ulmifolius	Schott			Rubus ulmifolius Schott	1	Extracció amb dissolvents	Solvent extraction	Infusió	Infusion
GDR0	4584	2	1942	Eivissa	Sant Joan de Labritja	153816	5008	ASPHODELACEAE	111202	1	Traumatism	Antiecchymotic	800	Leaf	Aloe	vera	(L.) Burm.f.			Aloe vera (L.) Burm.f.	2	sense ff	No dosage form	Sense forma farmacèutica (ús directe)	No pharmaceutical form (direct use)
GDR0	4584	2	1942	Eivissa	Sant Joan de Labritja	153819	0020a	EQUISETACEAE	111145	1	Disorders of the genitourinary system	Renal anti-inflammatory	600	Stem	Equisetum	ramosissimum	Desf.	ramosissimum		Equisetum ramosissimum Desf. ramosissimum	1	Extracció amb dissolvents	Solvent extraction	Infusió	Infusion
GDR0	4584	2	1942	Eivissa	Sant Joan de Labritja	153822	1107b	RUTACEAE	110718	1	Disorders of the genitourinary system	Anti-dysmenorrheic	303	Fruiting aerial part	Ruta	chalepensis	L.	chalepensis		Ruta chalepensis L. chalepensis	1	sense Ff	No dosage form	Sense forma farmacèutica (ús directe)	No pharmaceutical form (direct use)
GDR0	4584	2	1942	Eivissa	Sant Joan de Labritja	153938	213	CRASSULACEAE	111208	2	Disorders of the skin or subcutaneous tissue	External antiseptic	800	Leaf	Sedum	sediforme	(Jacq.) Pau			Sedum sediforme (Jacq.) Pau	2	sense ff	No dosage form	Sense forma farmacèutica (ús directe)	No pharmaceutical form (direct use)
GDR0	4585	2	1977	Eivissa	Sant Joan de Labritja	153971	5061	VERBENACEAE	111301	1	Mental disorders	Sedative	800	Leaf	Lippia	triphylla	(L'Hér.) O.Kuntze			Lippia triphylla (L'Hér.) O.Kuntze	1	Extracció amb dissolvents	Solvent extraction	Infusió	Infusion
GDR0	4585	2	1977	Eivissa	Sant Joan de Labritja	153973	2481	ASTERACEAE	111302	1	Mental disorders	Tranquilizer	500	Inflorescence	Santolina	chamaecyparissus	L.			Santolina chamaecyparissus L.	1	Extracció amb dissolvents	Solvent extraction	Infusió	Infusion
GDR0	4585	2	1977	Eivissa	Sant Joan de Labritja	153974	1961	LAMIACEAE	111302	1	Mental disorders	Tranquilizer	800	Leaf	Melissa	officinalis	L.			Melissa officinalis L.	1	Extracció amb dissolvents	Solvent extraction	Infusió	Infusion
GDR0	4585	2	1977	Eivissa	Sant Joan de Labritja	153975	2441	ASTERACEAE	110406	1	Disorders of the cardiovascular system	Anti-hemorrhoidal	800	Leaf	Inula	viscosa	(L.) Ait.			Inula viscosa (L.) Ait.	2	Ff tòpiques	Topical dosage forms	Bany	Bath
GDR0	4586	2	1930	Eivissa	Sant Joan de Labritja	153972	5061	VERBENACEAE	111301	1	Mental disorders	Sedative	800	Leaf	Lippia	triphylla	(L'Hér.) O.Kuntze			Lippia triphylla (L'Hér.) O.Kuntze	1	Extracció amb dissolvents	Solvent extraction	Infusió	Infusion

## Sheet: TS2_Food use
IdAuthor	idInformant	sex	birth_year	district	municipality	idEntInfTax	idTaxon	family	idFood	idConsumption	idPart	destination	ingestion	preparation	type	detail	part	genus	species	author_sp	subsp	author_subsp	Concat
GDR0	3959	1	1930	Eivissa	Sant Josep de sa Talaia	134574	5112	POACEAE	12	15	901	1	Ingestion of the cooked part of the plant	Cooked without a vehicle	Not specified	Not specified	Fruit	Triticum	aestivum	L.			Triticum aestivum L.
GDR0	3959	1	1930	Eivissa	Sant Josep de sa Talaia	134575	5028	RUTACEAE	11	15	901	1	Ingestion of the raw part of the plant	Fresh (without preparation)	Not specified	Not specified	Fruit	Citrus	sinensis	(L.) Osbeck			Citrus sinensis (L.) Osbeck
GDR0	3959	1	1930	Eivissa	Sant Josep de sa Talaia	134575	5028	RUTACEAE	11	15	907	1	Ingestion of the raw part of the plant	Fresh (without preparation)	Not specified	Not specified	Fruit juice	Citrus	sinensis	(L.) Osbeck			Citrus sinensis (L.) Osbeck
GDR0	3959	1	1930	Eivissa	Sant Josep de sa Talaia	134576	00765BF	BRASSICACEAE	13	15	800	1	Ingestion of the cooked part of the plant	Cooked in water	Not specified	Not specified	Leaf	Brassica	oleracea	L.	oleracea var. capitata	L. f. capitata	Brassica oleracea L. oleracea var. capitata L. f. capitata
GDR0	3959	1	1930	Eivissa	Sant Josep de sa Talaia	134576	00765BF	BRASSICACEAE	11	15	800	2	Ingestion of the raw part of the plant	Fresh (without preparation)	Not specified	Not specified	Leaf	Brassica	oleracea	L.	oleracea var. capitata	L. f. capitata	Brassica oleracea L. oleracea var. capitata L. f. capitata
GDR0	3959	1	1930	Eivissa	Sant Josep de sa Talaia	134577	5016	SOLANACEAE	21	15	901	1	Type of ingestion not specified	Preparation method not specified	Not specified	Not specified	Fruit	Capsicum	annuum	L.			Capsicum annuum L.
GDR0	3959	1	1930	Eivissa	Sant Josep de sa Talaia	134578	1140	VITACEAE	31	15	907	1	Preparation of beverages	Drink prepared by fermentation	Not specified	Not specified	Fruit juice	Vitis	vinifera	L.			Vitis vinifera L.
GDR0	3959	1	1930	Eivissa	Sant Josep de sa Talaia	134578	1140	VITACEAE	11	15	901	1	Ingestion of the raw part of the plant	Fresh (without preparation)	Not specified	Not specified	Fruit	Vitis	vinifera	L.			Vitis vinifera L.
GDR0	3959	1	1930	Eivissa	Sant Josep de sa Talaia	134578	1140	VITACEAE	11	15	901	1	Ingestion of the raw part of the plant	Fresh (without preparation)	Not specified	Not specified	Fruit	Vitis	vinifera	L.			Vitis vinifera L.
GDR0	3959	1	1930	Eivissa	Sant Josep de sa Talaia	134578	1140	VITACEAE	11	15	901	1	Ingestion of the raw part of the plant	Fresh (without preparation)	Not specified	Not specified	Fruit	Vitis	vinifera	L.			Vitis vinifera L.
GDR0	3959	1	1930	Eivissa	Sant Josep de sa Talaia	134578	1140	VITACEAE	1	15	901	1	Ingestion of the raw part of the plant	Air-dried preserved	Not specified	Not specified	Fruit	Vitis	vinifera	L.			Vitis vinifera L.
GDR0	3959	1	1930	Eivissa	Sant Josep de sa Talaia	134578	1140	VITACEAE	11	15	901	1	Ingestion of the raw part of the plant	Fresh (without preparation)	Not specified	Not specified	Fruit	Vitis	vinifera	L.			Vitis vinifera L.
GDR0	3959	1	1930	Eivissa	Sant Josep de sa Talaia	134578	1140	VITACEAE	11	15	901	1	Ingestion of the raw part of the plant	Fresh (without preparation)	Not specified	Not specified	Fruit	Vitis	vinifera	L.			Vitis vinifera L.
GDR0	3959	1	1930	Eivissa	Sant Josep de sa Talaia	134578	1140	VITACEAE	31	15	907	1	Preparation of beverages	Drink prepared by fermentation	Not specified	Not specified	Fruit juice	Vitis	vinifera	L.			Vitis vinifera L.
GDR0	3959	1	1930	Eivissa	Sant Josep de sa Talaia	134578	1140	VITACEAE	31	15	907	1	Preparation of beverages	Drink prepared by fermentation	Not specified	Not specified	Fruit juice	Vitis	vinifera	L.			Vitis vinifera L.
GDR0	3959	1	1930	Eivissa	Sant Josep de sa Talaia	134578	1140	VITACEAE	31	15	907	1	Preparation of beverages	Drink prepared by fermentation	Not specified	Not specified	Fruit juice	Vitis	vinifera	L.			Vitis vinifera L.
GDR0	3959	1	1930	Eivissa	Sant Josep de sa Talaia	134580	5004	AMARYLLIDACEAE	21	15	0	0	Type of ingestion not specified	Preparation method not specified	Not specified	Not specified	Not specified	Allium	cepa	L.			Allium cepa L.
GDR0	4187	1	1965	Eivissa	Sant Antoni de Portmany	140487	1140	VITACEAE	1	15	901	1	Ingestion of the raw part of the plant	Air-dried preserved	Not specified	Not specified	Fruit	Vitis	vinifera	L.			Vitis vinifera L.
GDR0	4187	1	1965	Eivissa	Sant Antoni de Portmany	140487	1140	VITACEAE	31	15	907	0	Preparation of beverages	Drink prepared by fermentation	Not specified	Not specified	Fruit juice	Vitis	vinifera	L.			Vitis vinifera L.
GDR0	4187	1	1965	Eivissa	Sant Antoni de Portmany	140487	1140	VITACEAE	31	15	907	1	Preparation of beverages	Drink prepared by fermentation	Not specified	Not specified	Fruit juice	Vitis	vinifera	L.			Vitis vinifera L.
GDR0	4187	1	1965	Eivissa	Sant Antoni de Portmany	140487	1140	VITACEAE	31	15	907	1	Preparation of beverages	Drink prepared by fermentation	Not specified	Not specified	Fruit juice	Vitis	vinifera	L.			Vitis vinifera L.
GDR0	4187	1	1965	Eivissa	Sant Antoni de Portmany	140487	1140	VITACEAE	31	15	907	1	Preparation of beverages	Drink prepared by fermentation	Not specified	Not specified	Fruit juice	Vitis	vinifera	L.			Vitis vinifera L.
GDR0	4187	1	1965	Eivissa	Sant Antoni de Portmany	140487	1140	VITACEAE	31	15	907	1	Preparation of beverages	Drink prepared by fermentation	Not specified	Not specified	Fruit juice	Vitis	vinifera	L.			Vitis vinifera L.
GDR0	4187	1	1965	Eivissa	Sant Antoni de Portmany	140487	1140	VITACEAE	11	15	901	1	Ingestion of the raw part of the plant	Fresh (without preparation)	Not specified	Not specified	Fruit	Vitis	vinifera	L.			Vitis vinifera L.
GDR0	4187	1	1965	Eivissa	Sant Antoni de Portmany	140487	1140	VITACEAE	11	15	901	1	Ingestion of the raw part of the plant	Fresh (without preparation)	Not specified	Not specified	Fruit	Vitis	vinifera	L.			Vitis vinifera L.
GDR0	4187	1	1965	Eivissa	Sant Antoni de Portmany	140487	1140	VITACEAE	31	15	907	1	Preparation of beverages	Drink prepared by fermentation	Not specified	Not specified	Fruit juice	Vitis	vinifera	L.			Vitis vinifera L.
GDR0	4187	1	1965	Eivissa	Sant Antoni de Portmany	140487	1140	VITACEAE	11	15	901	1	Ingestion of the raw part of the plant	Fresh (without preparation)	Not specified	Not specified	Fruit	Vitis	vinifera	L.			Vitis vinifera L.
GDR0	4187	1	1965	Eivissa	Sant Antoni de Portmany	140487	1140	VITACEAE	11	15	901	1	Ingestion of the raw part of the plant	Fresh (without preparation)	Not specified	Not specified	Fruit	Vitis	vinifera	L.			Vitis vinifera L.
GDR0	4187	1	1965	Eivissa	Sant Antoni de Portmany	140487	1140	VITACEAE	11	15	901	1	Ingestion of the raw part of the plant	Fresh (without preparation)	Not specified	Not specified	Fruit	Vitis	vinifera	L.			Vitis vinifera L.
GDR0	4187	1	1965	Eivissa	Sant Antoni de Portmany	140487	1140	VITACEAE	21	15	901	1	Type of ingestion not specified	Preparation method not specified	Not specified	Not specified	Fruit	Vitis	vinifera	L.			Vitis vinifera L.
GDR0	4187	1	1965	Eivissa	Sant Antoni de Portmany	140487	1140	VITACEAE	21	15	901	1	Type of ingestion not specified	Preparation method not specified	Not specified	Not specified	Fruit	Vitis	vinifera	L.			Vitis vinifera L.
GDR0	4187	1	1965	Eivissa	Sant Antoni de Portmany	140487	1140	VITACEAE	1	15	901	1	Ingestion of the raw part of the plant	Air-dried preserved	Not specified	Not specified	Fruit	Vitis	vinifera	L.			Vitis vinifera L.
GDR0	4239	1	1965	Eivissa	Sant Josep de sa Talaia	143182	1773a	OLEACEAE	7	1	901	1	Ingestion of the raw part of the plant	Preserved in brine	Appetizer	Appetizer	Fruit	Olea	europaea	L.	europaea var. europaea		Olea europaea L. europaea var. europaea
GDR0	4239	1	1965	Eivissa	Sant Josep de sa Talaia	143182	1773a	OLEACEAE	11	15	907	1	Ingestion of the raw part of the plant	Fresh (without preparation)	Not specified	Not specified	Fruit juice	Olea	europaea	L.	europaea var. europaea		Olea europaea L. europaea var. europaea
GDR0	4239	1	1965	Eivissa	Sant Josep de sa Talaia	143190	5078	LAMIACEAE	22	18	800	1	Condiment	Condiment	Main course	Main course	Leaf	Origanum	majorana	L.			Origanum majorana L.
GDR0	4239	1	1965	Eivissa	Sant Josep de sa Talaia	143191	2634	ASTERACEAE	34	15	505	1	Coagulating agent (rennet)	Curd	Not specified	Not specified	Flower	Cynara	cardunculus	L.			Cynara cardunculus L.
GDR0	4239	1	1965	Eivissa	Sant Josep de sa Talaia	143192	194	CYTINACEAE	11	16	1206	1	Ingestion of the raw part of the plant	Fresh (without preparation)	For a snack	For a snack	Nectar	Cytinus	hypocistis	(L.) L.			Cytinus hypocistis (L.) L.
GDR0	4239	1	1965	Eivissa	Sant Josep de sa Talaia	143193	1996	LAMIACEAE	22	15	800	1	Condiment	Condiment	Not specified	Not specified	Leaf	Mentha	spicata	L.			Mentha spicata L.
GDR0	4239	1	1965	Eivissa	Sant Josep de sa Talaia	143194	1334	MORACEAE	34	21	602	1	Coagulating agent (rennet)	Curd	Dessert	Dessert	Defoliated stem	Ficus	carica	L.			Ficus carica L.
GDR0	4239	1	1965	Eivissa	Sant Josep de sa Talaia	143195	5016	SOLANACEAE	22	18	901	1	Condiment	Condiment	Main course	Main course	Fruit	Capsicum	annuum	L.			Capsicum annuum L.
GDR0	4239	1	1965	Eivissa	Sant Josep de sa Talaia	143197	5112	POACEAE	12	15	901	1	Ingestion of the cooked part of the plant	Cooked without a vehicle	Not specified	Not specified	Fruit	Triticum	aestivum	L.			Triticum aestivum L.
GDR0	4239	1	1965	Eivissa	Sant Josep de sa Talaia	143274	1140	VITACEAE	31	15	907	1	Preparation of beverages	Drink prepared by fermentation	Not specified	Not specified	Fruit juice	Vitis	vinifera	L.			Vitis vinifera L.
GDR0	4239	1	1965	Eivissa	Sant Josep de sa Talaia	143274	1140	VITACEAE	31	15	907	1	Preparation of beverages	Drink prepared by fermentation	Not specified	Not specified	Fruit juice	Vitis	vinifera	L.			Vitis vinifera L.
GDR0	4239	1	1965	Eivissa	Sant Josep de sa Talaia	143276	1773b	OLEACEAE	7	15	903	1	Ingestion of the raw part of the plant	Preserved in brine	Not specified	Not specified	Whole ripe fruit	Olea	europaea	L.	europaea var. sylvestris	(Mill.) Brot.	Olea europaea L. europaea var. sylvestris (Mill.) Brot.
GDR0	4239	1	1965	Eivissa	Sant Josep de sa Talaia	143277	372	FABACEAE	11	15	901	1	Ingestion of the raw part of the plant	Fresh (without preparation)	Not specified	Not specified	Fruit	Ceratonia	siliqua	L.			Ceratonia siliqua L.
GDR0	4239	1	1965	Eivissa	Sant Josep de sa Talaia	143277	372	FABACEAE	21	15	1000	1	Type of ingestion not specified	Preparation method not specified	Not specified	Not specified	Seed	Ceratonia	siliqua	L.			Ceratonia siliqua L.
GDR0	4239	1	1965	Eivissa	Sant Josep de sa Talaia	143277	372	FABACEAE	1	15	901	2	Ingestion of the raw part of the plant	Air-dried preserved	Not specified	Not specified	Fruit	Ceratonia	siliqua	L.			Ceratonia siliqua L.
GDR0	4239	1	1965	Eivissa	Sant Josep de sa Talaia	143278	5057	ASTERACEAE	11	15	800	1	Ingestion of the raw part of the plant	Fresh (without preparation)	Not specified	Not specified	Leaf	Lactuca	sativa	L.			Lactuca sativa L.
GDR0	4239	1	1965	Eivissa	Sant Josep de sa Talaia	143280	1451	CACTACEAE	11	15	901	2	Ingestion of the raw part of the plant	Fresh (without preparation)	Not specified	Not specified	Fruit	Opuntia	maxima	Mill.			Opuntia maxima Mill.
GDR0	4239	1	1965	Eivissa	Sant Josep de sa Talaia	143282	5053	POACEAE	1	15	901	2	Ingestion of the raw part of the plant	Air-dried preserved	Not specified	Not specified	Fruit	Hordeum	vulgare	L.			Hordeum vulgare L.
GDR0	4239	1	1965	Eivissa	Sant Josep de sa Talaia	143286	447	FABACEAE	21	15	0	0	Type of ingestion not specified	Preparation method not specified	Not specified	Not specified	Not specified	Vicia	faba	L.			Vicia faba L.
GDR0	4239	1	1965	Eivissa	Sant Josep de sa Talaia	143288	5028	RUTACEAE	21	15	0	0	Type of ingestion not specified	Preparation method not specified	Not specified	Not specified	Not specified	Citrus	sinensis	(L.) Osbeck			Citrus sinensis (L.) Osbeck
GDR0	4239	1	1965	Eivissa	Sant Josep de sa Talaia	143294	5004	AMARYLLIDACEAE	21	15	615	1	Type of ingestion not specified	Preparation method not specified	Not specified	Not specified	Bulb	Allium	cepa	L.			Allium cepa L.
GDR0	4262	2	1929	Eivissa	Sant Antoni de Portmany	143996	5112	POACEAE	12	15	901	1	Ingestion of the cooked part of the plant	Cooked without a vehicle	Not specified	Not specified	Fruit	Triticum	aestivum	L.			Triticum aestivum L.
GDR0	4262	2	1929	Eivissa	Sant Antoni de Portmany	143997	5053	POACEAE	12	15	901	1	Ingestion of the cooked part of the plant	Cooked without a vehicle	Not specified	Not specified	Fruit	Hordeum	vulgare	L.			Hordeum vulgare L.
GDR0	4262	2	1929	Eivissa	Sant Antoni de Portmany	143998	1773a	OLEACEAE	11	15	907	1	Ingestion of the cooked part of the plant	Fresh (without preparation)	Not specified	Not specified	Fruit juice	Olea	europaea	L.	europaea var. europaea		Olea europaea L. europaea var. europaea
GDR0	4262	2	1929	Eivissa	Sant Antoni de Portmany	143998	1773a	OLEACEAE	7	15	901	1	Ingestion of the cooked part of the plant	Preserved in brine	Not specified	Not specified	Fruit	Olea	europaea	L.	europaea var. europaea		Olea europaea L. europaea var. europaea
GDR0	4262	2	1929	Eivissa	Sant Antoni de Portmany	143998	1773a	OLEACEAE	7	15	901	1	Ingestion of the cooked part of the plant	Preserved in brine	Not specified	Not specified	Fruit	Olea	europaea	L.	europaea var. europaea		Olea europaea L. europaea var. europaea
GDR0	4262	2	1929	Eivissa	Sant Antoni de Portmany	143999	5084	FABACEAE	13	15	1000	1	Ingestion of the cooked part of the plant	Cooked in water	Not specified	Not specified	Seed	Phaseolus	vulgaris	L.			Phaseolus vulgaris L.
GDR0	4262	2	1929	Eivissa	Sant Antoni de Portmany	143999	5084	FABACEAE	13	15	901	1	Ingestion of the cooked part of the plant	Cooked in water	Not specified	Not specified	Fruit	Phaseolus	vulgaris	L.			Phaseolus vulgaris L.
GDR0	4262	2	1929	Eivissa	Sant Antoni de Portmany	144000	5021	FABACEAE	13	18	1000	1	Ingestion of the cooked part of the plant	Cooked in water	Main course	Main course	Seed	Cicer	arietinum	L.			Cicer arietinum L.
GDR0	4262	2	1929	Eivissa	Sant Antoni de Portmany	144001	471	FABACEAE	13	15	1000	1	Ingestion of the cooked part of the plant	Cooked in water	Not specified	Not specified	Seed	Lens	culinaris	Medic.			Lens culinaris Medic.
GDR0	4262	2	1929	Eivissa	Sant Antoni de Portmany	144002	447	FABACEAE	13	18	1000	1	Ingestion of the cooked part of the plant	Cooked in water	Main course	Main course	Seed	Vicia	faba	L.			Vicia faba L.
GDR0	4262	2	1929	Eivissa	Sant Antoni de Portmany	144003	5121	POACEAE	13	15	902	1	Ingestion of the cooked part of the plant	Cooked in water	Not specified	Not specified	Whole immature fruit	Zea	mays	L.			Zea mays L.
GDR0	4262	2	1929	Eivissa	Sant Antoni de Portmany	144004	5092	ROSACEAE	11	15	1006	1	Ingestion of the raw part of the plant	Fresh (without preparation)	Not specified	Not specified	Kernel	Prunus	dulcis	(Mill.) Weeb.			Prunus dulcis (Mill.) Weeb.
GDR0	4262	2	1929	Eivissa	Sant Antoni de Portmany	144004	5092	ROSACEAE	12	15	1006	1	Ingestion of the cooked part of the plant	Cooked without a vehicle	Not specified	Not specified	Kernel	Prunus	dulcis	(Mill.) Weeb.			Prunus dulcis (Mill.) Weeb.
GDR0	4262	2	1929	Eivissa	Sant Antoni de Portmany	144005	1334	MORACEAE	11	15	900	1	Ingestion of the cooked part of the plant	Fresh (without preparation)	Not specified	Not specified	Infructescence	Ficus	carica	L.			Ficus carica L.
GDR0	4262	2	1929	Eivissa	Sant Antoni de Portmany	144005	1334	MORACEAE	1	15	900	1	Ingestion of the cooked part of the plant	Air-dried preserved	Not specified	Not specified	Infructescence	Ficus	carica	L.			Ficus carica L.
GDR0	4262	2	1929	Eivissa	Sant Antoni de Portmany	144005	1334	MORACEAE	34	15	800	1	Coagulating agent (rennet)	Curd	Not specified	Not specified	Leaf	Ficus	carica	L.			Ficus carica L.
GDR0	4262	2	1929	Eivissa	Sant Antoni de Portmany	144005	1334	MORACEAE	11	15	900	1	Ingestion of the raw part of the plant	Fresh (without preparation)	Not specified	Not specified	Infructescence	Ficus	carica	L.			Ficus carica L.
GDR0	4262	2	1929	Eivissa	Sant Antoni de Portmany	144006	2634	ASTERACEAE	34	15	505	1	Coagulating agent (rennet)	Curd	Not specified	Not specified	Flower	Cynara	cardunculus	L.			Cynara cardunculus L.
GDR0	4262	2	1929	Eivissa	Sant Antoni de Portmany	144007	1979	LAMIACEAE	22	15	500	1	Condiment	Condiment	Not specified	Not specified	Inflorescence	Thymbra	capitata	(L.) Cav.			Thymbra capitata (L.) Cav.
GDR0	4262	2	1929	Eivissa	Sant Antoni de Portmany	144007	1979	LAMIACEAE	22	15	800	1	Condiment	Condiment	Not specified	Not specified	Leaf	Thymbra	capitata	(L.) Cav.			Thymbra capitata (L.) Cav.
GDR0	4262	2	1929	Eivissa	Sant Antoni de Portmany	144008	1977	LAMIACEAE	22	15	800	1	Condiment	Condiment	Not specified	Not specified	Leaf	Origanum	vulgare	L.			Origanum vulgare L.
GDR0	4262	2	1929	Eivissa	Sant Antoni de Portmany	144009	1233	APIACEAE	22	15	800	1	Condiment	Condiment	Not specified	Not specified	Leaf	Petroselinum	crispum	(Mill.) Hill			Petroselinum crispum (Mill.) Hill
GDR0	4262	2	1929	Eivissa	Sant Antoni de Portmany	144179	366	ROSACEAE	11	15	901	1	Ingestion of the raw part of the plant	Fresh (without preparation)	Not specified	Not specified	Fruit	Prunus	avium	(L.) L.			Prunus avium (L.) L.
GDR0	4262	2	1929	Eivissa	Sant Antoni de Portmany	144180	5079	POACEAE	13	18	901	1	Ingestion of the cooked part of the plant	Cooked in water	Main course	Main course	Fruit	Oryza	sativa	L.			Oryza sativa L.
GDR0	4262	2	1929	Eivissa	Sant Antoni de Portmany	144181	5028	RUTACEAE	11	15	901	1	Ingestion of the raw part of the plant	Fresh (without preparation)	Not specified	Not specified	Fruit	Citrus	sinensis	(L.) Osbeck			Citrus sinensis (L.) Osbeck
GDR0	4262	2	1929	Eivissa	Sant Antoni de Portmany	144181	5028	RUTACEAE	11	15	907	1	Ingestion of the raw part of the plant	Fresh (without preparation)	Not specified	Not specified	Fruit juice	Citrus	sinensis	(L.) Osbeck			Citrus sinensis (L.) Osbeck
GDR0	4297	1	1938	Eivissa	Sant Josep de sa Talaia	144323	1140	VITACEAE	31	15	907	1	Preparation of beverages	Drink prepared by fermentation	Not specified	Not specified	Fruit juice	Vitis	vinifera	L.			Vitis vinifera L.
GDR0	4297	1	1938	Eivissa	Sant Josep de sa Talaia	144323	1140	VITACEAE	11	21	901	1	Ingestion of the raw part of the plant	Fresh (without preparation)	Dessert	Dessert	Fruit	Vitis	vinifera	L.			Vitis vinifera L.
GDR0	4297	1	1938	Eivissa	Sant Josep de sa Talaia	144323	1140	VITACEAE	11	15	901	1	Ingestion of the raw part of the plant	Fresh (without preparation)	Not specified	Not specified	Fruit	Vitis	vinifera	L.			Vitis vinifera L.
GDR0	4297	1	1938	Eivissa	Sant Josep de sa Talaia	144323	1140	VITACEAE	11	15	901	1	Ingestion of the raw part of the plant	Fresh (without preparation)	Not specified	Not specified	Fruit	Vitis	vinifera	L.			Vitis vinifera L.
GDR0	4297	1	1938	Eivissa	Sant Josep de sa Talaia	144323	1140	VITACEAE	11	15	901	1	Ingestion of the raw part of the plant	Fresh (without preparation)	Not specified	Not specified	Fruit	Vitis	vinifera	L.			Vitis vinifera L.
GDR0	4297	1	1938	Eivissa	Sant Josep de sa Talaia	144323	1140	VITACEAE	11	15	901	1	Ingestion of the raw part of the plant	Fresh (without preparation)	Not specified	Not specified	Fruit	Vitis	vinifera	L.			Vitis vinifera L.
GDR0	4297	1	1938	Eivissa	Sant Josep de sa Talaia	144323	1140	VITACEAE	1	15	901	1	Ingestion of the raw part of the plant	Air-dried preserved	Not specified	Not specified	Fruit	Vitis	vinifera	L.			Vitis vinifera L.
GDR0	4297	1	1938	Eivissa	Sant Josep de sa Talaia	144324	00765BE	BRASSICACEAE	13	18	500	1	Ingestion of the cooked part of the plant	Cooked in water	Main course	Main course	Inflorescence	Brassica	oleracea	L.	oleracea var. botrytis	L.	Brassica oleracea L. oleracea var. botrytis L.
GDR0	4300	2	1936	Eivissa	Sant Antoni de Portmany	144484	372	FABACEAE	11	15	903	2	Ingestion of the raw part of the plant	Fresh (without preparation)	Not specified	Not specified	Whole ripe fruit	Ceratonia	siliqua	L.			Ceratonia siliqua L.
GDR0	4300	2	1936	Eivissa	Sant Antoni de Portmany	144487	1979	LAMIACEAE	22	15	500	1	Condiment	Condiment	Not specified	Not specified	Inflorescence	Thymbra	capitata	(L.) Cav.			Thymbra capitata (L.) Cav.
GDR0	4300	2	1936	Eivissa	Sant Antoni de Portmany	144487	1979	LAMIACEAE	22	15	500	1	Condiment	Condiment	Not specified	Not specified	Inflorescence	Thymbra	capitata	(L.) Cav.			Thymbra capitata (L.) Cav.
GDR0	4300	2	1936	Eivissa	Sant Antoni de Portmany	144488	1334	MORACEAE	1	15	900	1	Ingestion of the raw part of the plant	Air-dried preserved	Not specified	Not specified	Infructescence	Ficus	carica	L.			Ficus carica L.
GDR0	4300	2	1936	Eivissa	Sant Antoni de Portmany	144488	1334	MORACEAE	1	15	900	1	Ingestion of the raw part of the plant	Air-dried preserved	Not specified	Not specified	Infructescence	Ficus	carica	L.			Ficus carica L.
GDR0	4300	2	1936	Eivissa	Sant Antoni de Portmany	144489	5028	RUTACEAE	11	15	901	1	Ingestion of the raw part of the plant	Fresh (without preparation)	Not specified	Not specified	Fruit	Citrus	sinensis	(L.) Osbeck			Citrus sinensis (L.) Osbeck
GDR0	4300	2	1936	Eivissa	Sant Antoni de Portmany	144489	5028	RUTACEAE	11	15	907	1	Ingestion of the raw part of the plant	Fresh (without preparation)	Not specified	Not specified	Fruit juice	Citrus	sinensis	(L.) Osbeck			Citrus sinensis (L.) Osbeck
GDR0	4300	2	1936	Eivissa	Sant Antoni de Portmany	144490	2634	ASTERACEAE	34	15	505	1	Coagulating agent (rennet)	Curd	Not specified	Not specified	Flower	Cynara	cardunculus	L.			Cynara cardunculus L.
GDR0	4300	2	1936	Eivissa	Sant Antoni de Portmany	144491	1773a	OLEACEAE	11	15	907	1	Ingestion of the raw part of the plant	Fresh (without preparation)	Not specified	Not specified	Fruit juice	Olea	europaea	L.	europaea var. europaea		Olea europaea L. europaea var. europaea
GDR0	4300	2	1936	Eivissa	Sant Antoni de Portmany	144492	1557	CARYOPHYLLACEAE	13	15	800	1	Ingestion of the cooked part of the plant	Cooked in water	Not specified	Not specified	Leaf	Silene	vulgaris	(Moench) Garcke			Silene vulgaris (Moench) Garcke
GDR0	4300	2	1936	Eivissa	Sant Antoni de Portmany	144493	1454	PORTULACACEAE	11	15	800	1	Ingestion of the raw part of the plant	Fresh (without preparation)	Not specified	Not specified	Leaf	Portulaca	oleracea	L.			Portulaca oleracea L.
GDR0	4300	2	1936	Eivissa	Sant Antoni de Portmany	144494	2039	SOLANACEAE	11	15	901	1	Ingestion of the raw part of the plant	Fresh (without preparation)	Not specified	Not specified	Fruit	Solanum	lycopersicum	L.			Solanum lycopersicum L.
GDR0	4300	2	1936	Eivissa	Sant Antoni de Portmany	144494	2039	SOLANACEAE	11	15	901	1	Ingestion of the raw part of the plant	Fresh (without preparation)	Not specified	Not specified	Fruit	Solanum	lycopersicum	L.			Solanum lycopersicum L.
GDR0	4300	2	1936	Eivissa	Sant Antoni de Portmany	144495	5077	LAMIACEAE	22	15	800	1	Condiment	Condiment	Not specified	Not specified	Leaf	Ocimum	basilicum	L.			Ocimum basilicum L.
GDR0	4300	2	1936	Eivissa	Sant Antoni de Portmany	144496	00765BF	BRASSICACEAE	21	15	800	1	Type of ingestion not specified	Preparation method not specified	Not specified	Not specified	Leaf	Brassica	oleracea	L.	oleracea var. capitata	L. f. capitata	Brassica oleracea L. oleracea var. capitata L. f. capitata
GDR0	4300	2	1936	Eivissa	Sant Antoni de Portmany	144497	00765BE	BRASSICACEAE	21	15	500	1	Type of ingestion not specified	Preparation method not specified	Not specified	Not specified	Inflorescence	Brassica	oleracea	L.	oleracea var. botrytis	L.	Brassica oleracea L. oleracea var. botrytis L.
GDR0	4300	2	1936	Eivissa	Sant Antoni de Portmany	144498	5016	SOLANACEAE	18	5	901	1	Ingestion of the cooked part of the plant	Cooked in oil	Starter	Escalivada (roasted vegetables)	Fruit	Capsicum	annuum	L.			Capsicum annuum L.
GDR0	4300	2	1936	Eivissa	Sant Antoni de Portmany	144498	5016	SOLANACEAE	22	15	901	1	Condiment	Condiment	Not specified	Not specified	Fruit	Capsicum	annuum	L.			Capsicum annuum L.
GDR0	4300	2	1936	Eivissa	Sant Antoni de Portmany	144501	2040	SOLANACEAE	11	15	1102	2	Ingestion of the raw part of the plant	Fresh (without preparation)	Not specified	Not specified	Tuber	Solanum	tuberosum	L.			Solanum tuberosum L.
GDR0	4300	2	1936	Eivissa	Sant Antoni de Portmany	144515	5121	POACEAE	21	15	0	0	Type of ingestion not specified	Preparation method not specified	Not specified	Not specified	Not specified	Zea	mays	L.			Zea mays L.
GDR0	4300	2	1936	Eivissa	Sant Antoni de Portmany	144516	5055	CONVOLVULACEAE	13	15	1102	2	Ingestion of the cooked part of the plant	Cooked in water	Not specified	Not specified	Tuber	Ipomoea	batatas	Poir.			Ipomoea batatas Poir.
GDR0	4300	2	1936	Eivissa	Sant Antoni de Portmany	144517	5084	FABACEAE	13	15	901	1	Ingestion of the cooked part of the plant	Cooked in water	Not specified	Not specified	Fruit	Phaseolus	vulgaris	L.			Phaseolus vulgaris L.
GDR0	4300	2	1936	Eivissa	Sant Antoni de Portmany	144518	5130	CUCURBITACEAE	11	15	901	1	Ingestion of the raw part of the plant	Fresh (without preparation)	Not specified	Not specified	Fruit	Cucumis	melo	L.			Cucumis melo L.
GDR0	4300	2	1936	Eivissa	Sant Antoni de Portmany	144519	5112	POACEAE	12	15	901	1	Ingestion of the cooked part of the plant	Cooked without a vehicle	Not specified	Not specified	Fruit	Triticum	aestivum	L.			Triticum aestivum L.
GDR0	4300	2	1936	Eivissa	Sant Antoni de Portmany	150068	5109	THEACEAE	23	15	800	1	Preparation of beverages	Drink prepared with water	Not specified	Not specified	Leaf	Camellia	sinensis	L.			Camellia sinensis L.
GDR0	4301	1	1976	Eivissa	Sant Josep de sa Talaia	144532	2040	SOLANACEAE	13	15	1102	1	Ingestion of the cooked part of the plant	Cooked in water	Not specified	Not specified	Tuber	Solanum	tuberosum	L.			Solanum tuberosum L.
GDR0	4301	1	1976	Eivissa	Sant Josep de sa Talaia	144532	2040	SOLANACEAE	18	15	1102	1	Ingestion of the cooked part of the plant	Cooked in oil	Not specified	Not specified	Tuber	Solanum	tuberosum	L.			Solanum tuberosum L.
GDR0	4301	1	1976	Eivissa	Sant Josep de sa Talaia	144532	2040	SOLANACEAE	18	5	1102	1	Ingestion of the cooked part of the plant	Cooked in oil	Starter	Escalivada (roasted vegetables)	Tuber	Solanum	tuberosum	L.			Solanum tuberosum L.
GDR0	4301	1	1976	Eivissa	Sant Josep de sa Talaia	144533	5016	SOLANACEAE	21	15	901	1	Type of ingestion not specified	Preparation method not specified	Not specified	Not specified	Fruit	Capsicum	annuum	L.			Capsicum annuum L.
GDR0	4301	1	1976	Eivissa	Sant Josep de sa Talaia	144534	2039	SOLANACEAE	22	15	901	1	Condiment	Condiment	Not specified	Not specified	Fruit	Solanum	lycopersicum	L.			Solanum lycopersicum L.
GDR0	4301	1	1976	Eivissa	Sant Josep de sa Talaia	144537	5055	CONVOLVULACEAE	13	15	1102	1	Ingestion of the cooked part of the plant	Cooked in water	Not specified	Not specified	Tuber	Ipomoea	batatas	Poir.			Ipomoea batatas Poir.
GDR0	4301	1	1976	Eivissa	Sant Josep de sa Talaia	144538	1140	VITACEAE	11	15	901	1	Ingestion of the raw part of the plant	Fresh (without preparation)	Not specified	Not specified	Fruit	Vitis	vinifera	L.			Vitis vinifera L.
GDR0	4301	1	1976	Eivissa	Sant Josep de sa Talaia	144538	1140	VITACEAE	1	15	901	1	Ingestion of the raw part of the plant	Air-dried preserved	Not specified	Not specified	Fruit	Vitis	vinifera	L.			Vitis vinifera L.
GDR0	4301	1	1976	Eivissa	Sant Josep de sa Talaia	144538	1140	VITACEAE	31	15	907	1	Preparation of beverages	Drink prepared by fermentation	Not specified	Not specified	Fruit juice	Vitis	vinifera	L.			Vitis vinifera L.
GDR0	4301	1	1976	Eivissa	Sant Josep de sa Talaia	144538	1140	VITACEAE	11	15	901	1	Ingestion of the raw part of the plant	Fresh (without preparation)	Not specified	Not specified	Fruit	Vitis	vinifera	L.			Vitis vinifera L.
GDR0	4301	1	1976	Eivissa	Sant Josep de sa Talaia	144538	1140	VITACEAE	21	15	901	1	Type of ingestion not specified	Preparation method not specified	Not specified	Not specified	Fruit	Vitis	vinifera	L.			Vitis vinifera L.
GDR0	4301	1	1976	Eivissa	Sant Josep de sa Talaia	144538	1140	VITACEAE	31	15	907	1	Preparation of beverages	Drink prepared by fermentation	Not specified	Not specified	Fruit juice	Vitis	vinifera	L.			Vitis vinifera L.
GDR0	4302	1	1933	Eivissa	Sant Josep de sa Talaia	144547	1140	VITACEAE	21	15	901	0	Type of ingestion not specified	Preparation method not specified	Not specified	Not specified	Fruit	Vitis	vinifera	L.			Vitis vinifera L.
GDR0	4302	1	1933	Eivissa	Sant Josep de sa Talaia	144547	1140	VITACEAE	21	15	901	1	Type of ingestion not specified	Preparation method not specified	Not specified	Not specified	Fruit	Vitis	vinifera	L.			Vitis vinifera L.
GDR0	4302	1	1933	Eivissa	Sant Josep de sa Talaia	144547	1140	VITACEAE	21	15	901	1	Type of ingestion not specified	Preparation method not specified	Not specified	Not specified	Fruit	Vitis	vinifera	L.			Vitis vinifera L.
GDR0	4302	1	1933	Eivissa	Sant Josep de sa Talaia	144547	1140	VITACEAE	11	15	901	1	Ingestion of the raw part of the plant	Fresh (without preparation)	Not specified	Not specified	Fruit	Vitis	vinifera	L.			Vitis vinifera L.
GDR0	4302	1	1933	Eivissa	Sant Josep de sa Talaia	144547	1140	VITACEAE	1	15	901	1	Ingestion of the raw part of the plant	Air-dried preserved	Not specified	Not specified	Fruit	Vitis	vinifera	L.			Vitis vinifera L.
GDR0	4302	1	1933	Eivissa	Sant Josep de sa Talaia	144547	1140	VITACEAE	31	15	907	1	Preparation of beverages	Drink prepared by fermentation	Not specified	Not specified	Fruit juice	Vitis	vinifera	L.			Vitis vinifera L.
GDR0	4302	1	1933	Eivissa	Sant Josep de sa Talaia	144547	1140	VITACEAE	11	15	901	1	Ingestion of the raw part of the plant	Fresh (without preparation)	Not specified	Not specified	Fruit	Vitis	vinifera	L.			Vitis vinifera L.
GDR0	4302	1	1933	Eivissa	Sant Josep de sa Talaia	144547	1140	VITACEAE	31	15	907	1	Preparation of beverages	Drink prepared by fermentation	Not specified	Not specified	Fruit juice	Vitis	vinifera	L.			Vitis vinifera L.
GDR0	4302	1	1933	Eivissa	Sant Josep de sa Talaia	144547	1140	VITACEAE	31	15	907	1	Preparation of beverages	Drink prepared by fermentation	Not specified	Not specified	Fruit juice	Vitis	vinifera	L.			Vitis vinifera L.
GDR0	4302	1	1933	Eivissa	Sant Josep de sa Talaia	144547	1140	VITACEAE	21	15	901	1	Type of ingestion not specified	Preparation method not specified	Not specified	Not specified	Fruit	Vitis	vinifera	L.			Vitis vinifera L.
GDR0	4302	1	1933	Eivissa	Sant Josep de sa Talaia	144547	1140	VITACEAE	21	15	901	1	Type of ingestion not specified	Preparation method not specified	Not specified	Not specified	Fruit	Vitis	vinifera	L.			Vitis vinifera L.
GDR0	4302	1	1933	Eivissa	Sant Josep de sa Talaia	144547	1140	VITACEAE	21	15	901	1	Type of ingestion not specified	Preparation method not specified	Not specified	Not specified	Fruit	Vitis	vinifera	L.			Vitis vinifera L.
GDR0	4302	1	1933	Eivissa	Sant Josep de sa Talaia	144547	1140	VITACEAE	21	15	901	1	Type of ingestion not specified	Preparation method not specified	Not specified	Not specified	Fruit	Vitis	vinifera	L.			Vitis vinifera L.
GDR0	4302	1	1933	Eivissa	Sant Josep de sa Talaia	152373	1773b	OLEACEAE	22	15	901	1	Condiment	Condiment	Not specified	Not specified	Fruit	Olea	europaea	L.	europaea var. sylvestris	(Mill.) Brot.	Olea europaea L. europaea var. sylvestris (Mill.) Brot.
GDR0	4302	1	1933	Eivissa	Sant Josep de sa Talaia	152348	1996	LAMIACEAE	22	15	800	1	Condiment	Condiment	Not specified	Not specified	Leaf	Mentha	spicata	L.			Mentha spicata L.
GDR0	4302	1	1933	Eivissa	Sant Josep de sa Talaia	152353	2040	SOLANACEAE	18	15	1102	1	Ingestion of the cooked part of the plant	Cooked in oil	Not specified	Not specified	Tuber	Solanum	tuberosum	L.			Solanum tuberosum L.
GDR0	4302	1	1933	Eivissa	Sant Josep de sa Talaia	152353	2040	SOLANACEAE	18	5	1102	1	Ingestion of the cooked part of the plant	Cooked in oil	Starter	Escalivada (roasted vegetables)	Tuber	Solanum	tuberosum	L.			Solanum tuberosum L.
GDR0	4302	1	1933	Eivissa	Sant Josep de sa Talaia	152354	5121	POACEAE	11	15	1000	2	Ingestion of the raw part of the plant	Fresh (without preparation)	Not specified	Not specified	Seed	Zea	mays	L.			Zea mays L.
GDR0	4302	1	1933	Eivissa	Sant Josep de sa Talaia	152354	5121	POACEAE	11	15	800	2	Ingestion of the raw part of the plant	Fresh (without preparation)	Not specified	Not specified	Leaf	Zea	mays	L.			Zea mays L.
GDR0	4302	1	1933	Eivissa	Sant Josep de sa Talaia	152354	5121	POACEAE	12	15	1000	1	Ingestion of the cooked part of the plant	Cooked without a vehicle	Not specified	Not specified	Seed	Zea	mays	L.			Zea mays L.
GDR0	4302	1	1933	Eivissa	Sant Josep de sa Talaia	152355	5084	FABACEAE	13	15	1000	1	Ingestion of the cooked part of the plant	Cooked in water	Not specified	Not specified	Seed	Phaseolus	vulgaris	L.			Phaseolus vulgaris L.
GDR0	4302	1	1933	Eivissa	Sant Josep de sa Talaia	152355	5084	FABACEAE	13	15	901	1	Ingestion of the cooked part of the plant	Cooked in water	Not specified	Not specified	Fruit	Phaseolus	vulgaris	L.			Phaseolus vulgaris L.
GDR0	4302	1	1933	Eivissa	Sant Josep de sa Talaia	152355	5084	FABACEAE	13	15	1000	1	Ingestion of the cooked part of the plant	Cooked in water	Not specified	Not specified	Seed	Phaseolus	vulgaris	L.			Phaseolus vulgaris L.
GDR0	4302	1	1933	Eivissa	Sant Josep de sa Talaia	152355	5084	FABACEAE	13	15	901	1	Ingestion of the cooked part of the plant	Cooked in water	Not specified	Not specified	Fruit	Phaseolus	vulgaris	L.			Phaseolus vulgaris L.
GDR0	4302	1	1933	Eivissa	Sant Josep de sa Talaia	152355	5084	FABACEAE	13	15	1000	1	Ingestion of the cooked part of the plant	Cooked in water	Not specified	Not specified	Seed	Phaseolus	vulgaris	L.			Phaseolus vulgaris L.
GDR0	4302	1	1933	Eivissa	Sant Josep de sa Talaia	152356	5055	CONVOLVULACEAE	13	15	1102	1	Ingestion of the cooked part of the plant	Cooked in water	Not specified	Not specified	Tuber	Ipomoea	batatas	Poir.			Ipomoea batatas Poir.
GDR0	4302	1	1933	Eivissa	Sant Josep de sa Talaia	152356	5055	CONVOLVULACEAE	18	15	1102	1	Ingestion of the cooked part of the plant	Cooked in oil	Not specified	Not specified	Tuber	Ipomoea	batatas	Poir.			Ipomoea batatas Poir.
GDR0	4302	1	1933	Eivissa	Sant Josep de sa Talaia	152356	5055	CONVOLVULACEAE	12	15	1102	1	Ingestion of the cooked part of the plant	Cooked without a vehicle	Not specified	Not specified	Tuber	Ipomoea	batatas	Poir.			Ipomoea batatas Poir.
GDR0	4302	1	1933	Eivissa	Sant Josep de sa Talaia	152357	5004	AMARYLLIDACEAE	11	15	615	1	Ingestion of the raw part of the plant	Fresh (without preparation)	Not specified	Not specified	Bulb	Allium	cepa	L.			Allium cepa L.
GDR0	4302	1	1933	Eivissa	Sant Josep de sa Talaia	152357	5004	AMARYLLIDACEAE	12	15	615	1	Ingestion of the cooked part of the plant	Cooked without a vehicle	Not specified	Not specified	Bulb	Allium	cepa	L.			Allium cepa L.
GDR0	4302	1	1933	Eivissa	Sant Josep de sa Talaia	152357	5004	AMARYLLIDACEAE	18	15	615	1	Ingestion of the cooked part of the plant	Cooked in oil	Not specified	Not specified	Bulb	Allium	cepa	L.			Allium cepa L.
GDR0	4302	1	1933	Eivissa	Sant Josep de sa Talaia	152357	5004	AMARYLLIDACEAE	11	15	800	1	Ingestion of the raw part of the plant	Fresh (without preparation)	Not specified	Not specified	Leaf	Allium	cepa	L.			Allium cepa L.
GDR0	4302	1	1933	Eivissa	Sant Josep de sa Talaia	152358	5021	FABACEAE	13	15	1000	1	Ingestion of the cooked part of the plant	Cooked in water	Not specified	Not specified	Seed	Cicer	arietinum	L.			Cicer arietinum L.
GDR0	4302	1	1933	Eivissa	Sant Josep de sa Talaia	152359	2039	SOLANACEAE	22	15	901	1	Condiment	Condiment	Not specified	Not specified	Fruit	Solanum	lycopersicum	L.			Solanum lycopersicum L.
GDR0	4302	1	1933	Eivissa	Sant Josep de sa Talaia	152359	2039	SOLANACEAE	18	15	901	1	Ingestion of the cooked part of the plant	Cooked in oil	Not specified	Not specified	Fruit	Solanum	lycopersicum	L.			Solanum lycopersicum L.
GDR0	4302	1	1933	Eivissa	Sant Josep de sa Talaia	152359	2039	SOLANACEAE	11	15	901	1	Ingestion of the raw part of the plant	Fresh (without preparation)	Not specified	Not specified	Fruit	Solanum	lycopersicum	L.			Solanum lycopersicum L.
GDR0	4302	1	1933	Eivissa	Sant Josep de sa Talaia	152360	5105	SOLANACEAE	18	15	901	1	Ingestion of the cooked part of the plant	Cooked in oil	Not specified	Not specified	Fruit	Solanum	melongena	L.			Solanum melongena L.
GDR0	4302	1	1933	Eivissa	Sant Josep de sa Talaia	152360	5105	SOLANACEAE	18	5	901	1	Ingestion of the cooked part of the plant	Cooked in oil	Starter	Escalivada (roasted vegetables)	Fruit	Solanum	melongena	L.			Solanum melongena L.
GDR0	4302	1	1933	Eivissa	Sant Josep de sa Talaia	152361	5016	SOLANACEAE	18	15	901	1	Ingestion of the cooked part of the plant	Cooked in oil	Not specified	Not specified	Fruit	Capsicum	annuum	L.			Capsicum annuum L.
GDR0	4302	1	1933	Eivissa	Sant Josep de sa Talaia	152361	5016	SOLANACEAE	11	15	901	1	Ingestion of the raw part of the plant	Fresh (without preparation)	Not specified	Not specified	Fruit	Capsicum	annuum	L.			Capsicum annuum L.
GDR0	4302	1	1933	Eivissa	Sant Josep de sa Talaia	152361	5016	SOLANACEAE	18	15	901	1	Ingestion of the cooked part of the plant	Cooked in oil	Not specified	Not specified	Fruit	Capsicum	annuum	L.			Capsicum annuum L.
GDR0	4302	1	1933	Eivissa	Sant Josep de sa Talaia	152361	5016	SOLANACEAE	18	15	901	0	Ingestion of the cooked part of the plant	Cooked in oil	Not specified	Not specified	Fruit	Capsicum	annuum	L.			Capsicum annuum L.
GDR0	4302	1	1933	Eivissa	Sant Josep de sa Talaia	152361	5016	SOLANACEAE	18	5	901	1	Ingestion of the cooked part of the plant	Cooked in oil	Starter	Escalivada (roasted vegetables)	Fruit	Capsicum	annuum	L.			Capsicum annuum L.
GDR0	4302	1	1933	Eivissa	Sant Josep de sa Talaia	152361	5016	SOLANACEAE	22	15	901	1	Condiment	Condiment	Not specified	Not specified	Fruit	Capsicum	annuum	L.			Capsicum annuum L.
GDR0	4302	1	1933	Eivissa	Sant Josep de sa Talaia	152361	5016	SOLANACEAE	22	15	901	1	Condiment	Condiment	Not specified	Not specified	Fruit	Capsicum	annuum	L.			Capsicum annuum L.
GDR0	4302	1	1933	Eivissa	Sant Josep de sa Talaia	152364	00765BF	BRASSICACEAE	13	15	800	1	Ingestion of the cooked part of the plant	Cooked in water	Not specified	Not specified	Leaf	Brassica	oleracea	L.	oleracea var. capitata	L. f. capitata	Brassica oleracea L. oleracea var. capitata L. f. capitata
GDR0	4302	1	1933	Eivissa	Sant Josep de sa Talaia	152363	00765BE	BRASSICACEAE	13	15	500	1	Ingestion of the cooked part of the plant	Cooked in water	Not specified	Not specified	Inflorescence	Brassica	oleracea	L.	oleracea var. botrytis	L.	Brassica oleracea L. oleracea var. botrytis L.
GDR0	4302	1	1933	Eivissa	Sant Josep de sa Talaia	152363	00765BE	BRASSICACEAE	18	15	500	1	Ingestion of the cooked part of the plant	Cooked in oil	Not specified	Not specified	Inflorescence	Brassica	oleracea	L.	oleracea var. botrytis	L.	Brassica oleracea L. oleracea var. botrytis L.
GDR0	4302	1	1933	Eivissa	Sant Josep de sa Talaia	152365	498	FABACEAE	13	15	1000	1	Ingestion of the cooked part of the plant	Cooked in water	Not specified	Not specified	Seed	Pisum	sativum	L.			Pisum sativum L.
GDR0	4302	1	1933	Eivissa	Sant Josep de sa Talaia	152365	498	FABACEAE	13	15	901	1	Ingestion of the cooked part of the plant	Cooked in water	Not specified	Not specified	Fruit	Pisum	sativum	L.			Pisum sativum L.
GDR0	4302	1	1933	Eivissa	Sant Josep de sa Talaia	152365	498	FABACEAE	1	15	918	2	Ingestion of the raw part of the plant	Air-dried preserved	Not specified	Not specified	Grain crushing	Pisum	sativum	L.			Pisum sativum L.
GDR0	4302	1	1933	Eivissa	Sant Josep de sa Talaia	152366	447	FABACEAE	13	15	1000	1	Ingestion of the cooked part of the plant	Cooked in water	Not specified	Not specified	Seed	Vicia	faba	L.			Vicia faba L.
GDR0	4302	1	1933	Eivissa	Sant Josep de sa Talaia	152366	447	FABACEAE	13	15	901	1	Ingestion of the cooked part of the plant	Cooked in water	Not specified	Not specified	Fruit	Vicia	faba	L.			Vicia faba L.
GDR0	4302	1	1933	Eivissa	Sant Josep de sa Talaia	152366	447	FABACEAE	18	15	1000	1	Ingestion of the cooked part of the plant	Cooked in oil	Not specified	Not specified	Seed	Vicia	faba	L.			Vicia faba L.
GDR0	4302	1	1933	Eivissa	Sant Josep de sa Talaia	152366	447	FABACEAE	18	15	901	1	Ingestion of the cooked part of the plant	Cooked in oil	Not specified	Not specified	Fruit	Vicia	faba	L.			Vicia faba L.
GDR0	4302	1	1933	Eivissa	Sant Josep de sa Talaia	152366	447	FABACEAE	11	15	918	2	Ingestion of the raw part of the plant	Fresh (without preparation)	Not specified	Not specified	Grain crushing	Vicia	faba	L.			Vicia faba L.
GDR0	4302	1	1933	Eivissa	Sant Josep de sa Talaia	152367	5058	FABACEAE	13	15	1000	1	Ingestion of the cooked part of the plant	Cooked in water	Not specified	Not specified	Seed	Lathyrus	sativus	L.			Lathyrus sativus L.
GDR0	4302	1	1933	Eivissa	Sant Josep de sa Talaia	152368	471	FABACEAE	13	15	1000	1	Ingestion of the cooked part of the plant	Cooked in water	Not specified	Not specified	Seed	Lens	culinaris	Medic.			Lens culinaris Medic.
GDR0	4302	1	1933	Eivissa	Sant Josep de sa Talaia	152369	5112	POACEAE	12	15	901	1	Ingestion of the cooked part of the plant	Cooked without a vehicle	Not specified	Not specified	Fruit	Triticum	aestivum	L.			Triticum aestivum L.
GDR0	4302	1	1933	Eivissa	Sant Josep de sa Talaia	152369	5112	POACEAE	12	15	901	1	Ingestion of the cooked part of the plant	Cooked without a vehicle	Not specified	Not specified	Fruit	Triticum	aestivum	L.			Triticum aestivum L.
GDR0	4302	1	1933	Eivissa	Sant Josep de sa Talaia	152371	5053	POACEAE	12	15	901	1	Ingestion of the cooked part of the plant	Cooked without a vehicle	Not specified	Not specified	Fruit	Hordeum	vulgare	L.			Hordeum vulgare L.
GDR0	4302	1	1933	Eivissa	Sant Josep de sa Talaia	152371	5053	POACEAE	1	15	901	2	Ingestion of the raw part of the plant	Air-dried preserved	Not specified	Not specified	Fruit	Hordeum	vulgare	L.			Hordeum vulgare L.
GDR0	4302	1	1933	Eivissa	Sant Josep de sa Talaia	152372	5005	ARECACEAE	22	15	615	1	Condiment	Condiment	Not specified	Not specified	Bulb	Allium	sativum	L.			Allium sativum L.
GDR0	4302	1	1933	Eivissa	Sant Josep de sa Talaia	152378	5028	RUTACEAE	11	15	901	1	Ingestion of the raw part of the plant	Fresh (without preparation)	Not specified	Not specified	Fruit	Citrus	sinensis	(L.) Osbeck			Citrus sinensis (L.) Osbeck
GDR0	4302	1	1933	Eivissa	Sant Josep de sa Talaia	152378	5028	RUTACEAE	11	15	907	1	Ingestion of the raw part of the plant	Fresh (without preparation)	Not specified	Not specified	Fruit juice	Citrus	sinensis	(L.) Osbeck			Citrus sinensis (L.) Osbeck
GDR0	4302	1	1933	Eivissa	Sant Josep de sa Talaia	152379	5130	CUCURBITACEAE	11	15	901	1	Ingestion of the raw part of the plant	Fresh (without preparation)	Not specified	Not specified	Fruit	Cucumis	melo	L.			Cucumis melo L.
GDR0	4302	1	1933	Eivissa	Sant Josep de sa Talaia	152380	1334	MORACEAE	11	15	900	1	Ingestion of the raw part of the plant	Fresh (without preparation)	Not specified	Not specified	Infructescence	Ficus	carica	L.			Ficus carica L.
GDR0	4302	1	1933	Eivissa	Sant Josep de sa Talaia	152380	1334	MORACEAE	11	15	900	1	Ingestion of the raw part of the plant	Fresh (without preparation)	Not specified	Not specified	Infructescence	Ficus	carica	L.			Ficus carica L.
GDR0	4302	1	1933	Eivissa	Sant Josep de sa Talaia	152380	1334	MORACEAE	11	15	900	1	Ingestion of the raw part of the plant	Fresh (without preparation)	Not specified	Not specified	Infructescence	Ficus	carica	L.			Ficus carica L.
GDR0	4302	1	1933	Eivissa	Sant Josep de sa Talaia	152381	0349b	ROSACEAE	11	15	901	1	Ingestion of the raw part of the plant	Fresh (without preparation)	Not specified	Not specified	Fruit	Pyrus	malus	L.	mitis	(Wallr.) O.Bolòs et J.Vigo	Pyrus malus L. mitis (Wallr.) O.Bolòs et J.Vigo
GDR0	4302	1	1933	Eivissa	Sant Josep de sa Talaia	152381	0349b	ROSACEAE	11	15	901	1	Ingestion of the raw part of the plant	Fresh (without preparation)	Not specified	Not specified	Fruit	Pyrus	malus	L.	mitis	(Wallr.) O.Bolòs et J.Vigo	Pyrus malus L. mitis (Wallr.) O.Bolòs et J.Vigo
GDR0	4302	1	1933	Eivissa	Sant Josep de sa Talaia	152382	350	ROSACEAE	11	15	901	1	Ingestion of the raw part of the plant	Fresh (without preparation)	Not specified	Not specified	Fruit	Pyrus	communis	L.			Pyrus communis L.
GDR0	4302	1	1933	Eivissa	Sant Josep de sa Talaia	152382	350	ROSACEAE	11	15	901	1	Ingestion of the raw part of the plant	Fresh (without preparation)	Not specified	Not specified	Fruit	Pyrus	communis	L.			Pyrus communis L.
GDR0	4302	1	1933	Eivissa	Sant Josep de sa Talaia	152383	366	ROSACEAE	11	15	901	1	Ingestion of the raw part of the plant	Fresh (without preparation)	Not specified	Not specified	Fruit	Prunus	avium	(L.) L.			Prunus avium (L.) L.
GDR0	4302	1	1933	Eivissa	Sant Josep de sa Talaia	152384	5092	ROSACEAE	12	15	1006	1	Ingestion of the cooked part of the plant	Cooked without a vehicle	Not specified	Not specified	Kernel	Prunus	dulcis	(Mill.) Weeb.			Prunus dulcis (Mill.) Weeb.
GDR0	4302	1	1933	Eivissa	Sant Josep de sa Talaia	152384	5092	ROSACEAE	11	15	1006	1	Ingestion of the raw part of the plant	Fresh (without preparation)	Not specified	Not specified	Kernel	Prunus	dulcis	(Mill.) Weeb.			Prunus dulcis (Mill.) Weeb.
GDR0	4302	1	1933	Eivissa	Sant Josep de sa Talaia	152384	5092	ROSACEAE	12	15	1006	1	Ingestion of the cooked part of the plant	Cooked without a vehicle	Not specified	Not specified	Kernel	Prunus	dulcis	(Mill.) Weeb.			Prunus dulcis (Mill.) Weeb.
GDR0	4302	1	1933	Eivissa	Sant Josep de sa Talaia	152384	5092	ROSACEAE	11	15	1006	1	Ingestion of the raw part of the plant	Fresh (without preparation)	Not specified	Not specified	Kernel	Prunus	dulcis	(Mill.) Weeb.			Prunus dulcis (Mill.) Weeb.
GDR0	4302	1	1933	Eivissa	Sant Josep de sa Talaia	152385	1451	CACTACEAE	11	15	901	1	Ingestion of the raw part of the plant	Fresh (without preparation)	Not specified	Not specified	Fruit	Opuntia	maxima	Mill.			Opuntia maxima Mill.
GDR0	4302	1	1933	Eivissa	Sant Josep de sa Talaia	152385	1451	CACTACEAE	11	15	901	0	Ingestion of the raw part of the plant	Fresh (without preparation)	Not specified	Not specified	Fruit	Opuntia	maxima	Mill.			Opuntia maxima Mill.
GDR0	4302	1	1933	Eivissa	Sant Josep de sa Talaia	152385	1451	CACTACEAE	11	15	811	2	Ingestion of the raw part of the plant	Fresh (without preparation)	Not specified	Not specified	Cladode	Opuntia	maxima	Mill.			Opuntia maxima Mill.
GDR0	4302	1	1933	Eivissa	Sant Josep de sa Talaia	152385	1451	CACTACEAE	11	15	901	2	Ingestion of the raw part of the plant	Fresh (without preparation)	Not specified	Not specified	Fruit	Opuntia	maxima	Mill.			Opuntia maxima Mill.
GDR0	4302	1	1933	Eivissa	Sant Josep de sa Talaia	152386	372	FABACEAE	11	15	901	2	Ingestion of the raw part of the plant	Fresh (without preparation)	Not specified	Not specified	Fruit	Ceratonia	siliqua	L.			Ceratonia siliqua L.
GDR0	4302	1	1933	Eivissa	Sant Josep de sa Talaia	152386	372	FABACEAE	11	15	901	2	Ingestion of the raw part of the plant	Fresh (without preparation)	Not specified	Not specified	Fruit	Ceratonia	siliqua	L.			Ceratonia siliqua L.
GDR0	4302	1	1933	Eivissa	Sant Josep de sa Talaia	152386	372	FABACEAE	11	15	901	1	Ingestion of the raw part of the plant	Fresh (without preparation)	Not specified	Not specified	Fruit	Ceratonia	siliqua	L.			Ceratonia siliqua L.
GDR0	4302	1	1933	Eivissa	Sant Josep de sa Talaia	152386	372	FABACEAE	11	15	901	2	Ingestion of the raw part of the plant	Fresh (without preparation)	Not specified	Not specified	Fruit	Ceratonia	siliqua	L.			Ceratonia siliqua L.
GDR0	4302	1	1933	Eivissa	Sant Josep de sa Talaia	152386	372	FABACEAE	11	15	901	2	Ingestion of the raw part of the plant	Fresh (without preparation)	Not specified	Not specified	Fruit	Ceratonia	siliqua	L.			Ceratonia siliqua L.
GDR0	4302	1	1933	Eivissa	Sant Josep de sa Talaia	152386	372	FABACEAE	1	15	901	0	Ingestion of the raw part of the plant	Air-dried preserved	Not specified	Not specified	Fruit	Ceratonia	siliqua	L.			Ceratonia siliqua L.
GDR0	4302	1	1933	Eivissa	Sant Josep de sa Talaia	152386	372	FABACEAE	1	15	901	3	Ingestion of the raw part of the plant	Air-dried preserved	Not specified	Not specified	Fruit	Ceratonia	siliqua	L.			Ceratonia siliqua L.
GDR0	4302	1	1933	Eivissa	Sant Josep de sa Talaia	152386	372	FABACEAE	1	15	901	2	Ingestion of the raw part of the plant	Air-dried preserved	Not specified	Not specified	Fruit	Ceratonia	siliqua	L.			Ceratonia siliqua L.
GDR0	4302	1	1933	Eivissa	Sant Josep de sa Talaia	152386	372	FABACEAE	1	15	901	2	Ingestion of the raw part of the plant	Air-dried preserved	Not specified	Not specified	Fruit	Ceratonia	siliqua	L.			Ceratonia siliqua L.
GDR0	4302	1	1933	Eivissa	Sant Josep de sa Talaia	152387	369	ROSACEAE	11	15	901	1	Ingestion of the raw part of the plant	Fresh (without preparation)	Not specified	Not specified	Fruit	Prunus	domestica	L.			Prunus domestica L.
GDR0	4302	1	1933	Eivissa	Sant Josep de sa Talaia	152388	5140	ROSACEAE	11	15	901	1	Ingestion of the raw part of the plant	Fresh (without preparation)	Not specified	Not specified	Fruit	Prunus	armeniaca	L.			Prunus armeniaca L.
GDR0	4302	1	1933	Eivissa	Sant Josep de sa Talaia	152389	1140	VITACEAE	11	15	901	1	Ingestion of the raw part of the plant	Fresh (without preparation)	Not specified	Not specified	Fruit	Vitis	vinifera	L.			Vitis vinifera L.
GDR0	4302	1	1933	Eivissa	Sant Josep de sa Talaia	152389	1140	VITACEAE	1	15	901	1	Ingestion of the raw part of the plant	Air-dried preserved	Not specified	Not specified	Fruit	Vitis	vinifera	L.			Vitis vinifera L.
GDR0	4302	1	1933	Eivissa	Sant Josep de sa Talaia	152389	1140	VITACEAE	11	15	901	1	Ingestion of the raw part of the plant	Fresh (without preparation)	Not specified	Not specified	Fruit	Vitis	vinifera	L.			Vitis vinifera L.
GDR0	4302	1	1933	Eivissa	Sant Josep de sa Talaia	152389	1140	VITACEAE	11	15	901	1	Ingestion of the raw part of the plant	Fresh (without preparation)	Not specified	Not specified	Fruit	Vitis	vinifera	L.			Vitis vinifera L.
GDR0	4302	1	1933	Eivissa	Sant Josep de sa Talaia	152389	1140	VITACEAE	11	15	901	0	Ingestion of the raw part of the plant	Fresh (without preparation)	Not specified	Not specified	Fruit	Vitis	vinifera	L.			Vitis vinifera L.
GDR0	4302	1	1933	Eivissa	Sant Josep de sa Talaia	152389	1140	VITACEAE	31	15	907	1	Preparation of beverages	Drink prepared by fermentation	Not specified	Not specified	Fruit juice	Vitis	vinifera	L.			Vitis vinifera L.
GDR0	4302	1	1933	Eivissa	Sant Josep de sa Talaia	152389	1140	VITACEAE	31	15	907	1	Preparation of beverages	Drink prepared by fermentation	Not specified	Not specified	Fruit juice	Vitis	vinifera	L.			Vitis vinifera L.
GDR0	4302	1	1933	Eivissa	Sant Josep de sa Talaia	152392	3433	POACEAE	11	15	601	2	Ingestion of the raw part of the plant	Fresh (without preparation)	Not specified	Not specified	Stem with leaves/branches	Arundo	donax	L.			Arundo donax L.
GDR0	4473	1	1952	Eivissa	Sant Josep de sa Talaia	150612	2039	SOLANACEAE	11	15	901	1	Ingestion of the raw part of the plant	Fresh (without preparation)	Not specified	Not specified	Fruit	Solanum	lycopersicum	L.			Solanum lycopersicum L.
GDR0	4473	1	1952	Eivissa	Sant Josep de sa Talaia	150612	2039	SOLANACEAE	22	15	901	1	Condiment	Condiment	Not specified	Not specified	Fruit	Solanum	lycopersicum	L.			Solanum lycopersicum L.
GDR0	4473	1	1952	Eivissa	Sant Josep de sa Talaia	150612	2039	SOLANACEAE	18	15	901	1	Ingestion of the cooked part of the plant	Cooked in oil	Not specified	Not specified	Fruit	Solanum	lycopersicum	L.			Solanum lycopersicum L.
GDR0	4473	1	1952	Eivissa	Sant Josep de sa Talaia	150612	2039	SOLANACEAE	18	15	901	1	Ingestion of the cooked part of the plant	Cooked in oil	Not specified	Not specified	Fruit	Solanum	lycopersicum	L.			Solanum lycopersicum L.
GDR0	4473	1	1952	Eivissa	Sant Josep de sa Talaia	150613	5016	SOLANACEAE	18	15	901	1	Ingestion of the cooked part of the plant	Cooked in oil	Not specified	Not specified	Fruit	Capsicum	annuum	L.			Capsicum annuum L.
GDR0	4473	1	1952	Eivissa	Sant Josep de sa Talaia	150613	5016	SOLANACEAE	18	15	901	1	Ingestion of the cooked part of the plant	Cooked in oil	Not specified	Not specified	Fruit	Capsicum	annuum	L.			Capsicum annuum L.
GDR0	4473	1	1952	Eivissa	Sant Josep de sa Talaia	150614	5036b	CUCURBITACEAE	18	15	901	1	Ingestion of the cooked part of the plant	Cooked in oil	Not specified	Not specified	Fruit	Cucurbita	pepo	L.	oblonga	Link	Cucurbita pepo L. oblonga Link
GDR0	4473	1	1952	Eivissa	Sant Josep de sa Talaia	150615	2040	SOLANACEAE	18	15	1102	1	Ingestion of the cooked part of the plant	Cooked in oil	Not specified	Not specified	Tuber	Solanum	tuberosum	L.			Solanum tuberosum L.
GDR0	4473	1	1952	Eivissa	Sant Josep de sa Talaia	150616	5004	AMARYLLIDACEAE	18	15	615	1	Ingestion of the cooked part of the plant	Cooked in oil	Not specified	Not specified	Bulb	Allium	cepa	L.			Allium cepa L.
GDR0	4473	1	1952	Eivissa	Sant Josep de sa Talaia	150616	5004	AMARYLLIDACEAE	11	15	615	1	Ingestion of the raw part of the plant	Fresh (without preparation)	Not specified	Not specified	Bulb	Allium	cepa	L.			Allium cepa L.
GDR0	4473	1	1952	Eivissa	Sant Josep de sa Talaia	150617	5130	CUCURBITACEAE	11	15	901	1	Ingestion of the raw part of the plant	Fresh (without preparation)	Not specified	Not specified	Fruit	Cucumis	melo	L.			Cucumis melo L.
GDR0	4473	1	1952	Eivissa	Sant Josep de sa Talaia	150618	5105	SOLANACEAE	18	15	901	1	Ingestion of the cooked part of the plant	Cooked in oil	Not specified	Not specified	Fruit	Solanum	melongena	L.			Solanum melongena L.
GDR0	4473	1	1952	Eivissa	Sant Josep de sa Talaia	150619	498	FABACEAE	13	15	1000	1	Ingestion of the cooked part of the plant	Cooked in water	Not specified	Not specified	Seed	Pisum	sativum	L.			Pisum sativum L.
GDR0	4473	1	1952	Eivissa	Sant Josep de sa Talaia	150620	447	FABACEAE	18	15	901	1	Ingestion of the cooked part of the plant	Cooked in oil	Not specified	Not specified	Fruit	Vicia	faba	L.			Vicia faba L.
GDR0	4473	1	1952	Eivissa	Sant Josep de sa Talaia	150621	5034	CUCURBITACEAE	11	15	901	1	Ingestion of the raw part of the plant	Fresh (without preparation)	Not specified	Not specified	Fruit	Cucumis	sativus	L.			Cucumis sativus L.
GDR0	4473	1	1952	Eivissa	Sant Josep de sa Talaia	150622	5040	ASTERACEAE	13	15	500	1	Ingestion of the cooked part of the plant	Cooked in water	Not specified	Not specified	Inflorescence	Cynara	scolymus	L.			Cynara scolymus L.
GDR0	4473	1	1952	Eivissa	Sant Josep de sa Talaia	150623	00765BF	BRASSICACEAE	13	15	800	1	Ingestion of the cooked part of the plant	Cooked in water	Not specified	Not specified	Leaf	Brassica	oleracea	L.	oleracea var. capitata	L. f. capitata	Brassica oleracea L. oleracea var. capitata L. f. capitata
GDR0	4473	1	1952	Eivissa	Sant Josep de sa Talaia	150624	5027	RUTACEAE	11	15	907	1	Ingestion of the raw part of the plant	Fresh (without preparation)	Not specified	Not specified	Fruit juice	Citrus	limon	(L.) Burm.			Citrus limon (L.) Burm.
GDR0	4473	1	1952	Eivissa	Sant Josep de sa Talaia	150625	5028	RUTACEAE	11	15	901	1	Ingestion of the raw part of the plant	Fresh (without preparation)	Not specified	Not specified	Fruit	Citrus	sinensis	(L.) Osbeck			Citrus sinensis (L.) Osbeck
GDR0	4473	1	1952	Eivissa	Sant Josep de sa Talaia	150626	5041	EBENACEAE	11	15	901	1	Ingestion of the raw part of the plant	Fresh (without preparation)	Not specified	Not specified	Fruit	Diospyros	kaki	Linn.f.			Diospyros kaki Linn.f.
GDR0	4473	1	1952	Eivissa	Sant Josep de sa Talaia	150627	5043	ROSACEAE	11	15	901	1	Ingestion of the raw part of the plant	Fresh (without preparation)	Not specified	Not specified	Fruit	Eriobotrya	japonica	(Thunb.) Lindl.			Eriobotrya japonica (Thunb.) Lindl.
GDR0	4473	1	1952	Eivissa	Sant Josep de sa Talaia	150628	1140	VITACEAE	11	15	901	1	Ingestion of the raw part of the plant	Fresh (without preparation)	Not specified	Not specified	Fruit	Vitis	vinifera	L.			Vitis vinifera L.
GDR0	4473	1	1952	Eivissa	Sant Josep de sa Talaia	150630	2008	LAMIACEAE	22	15	800	1	Condiment	Condiment	Not specified	Not specified	Leaf	Salvia	officinalis	L.			Salvia officinalis L.
GDR0	4473	1	1952	Eivissa	Sant Josep de sa Talaia	150631	1977	LAMIACEAE	22	15	800	1	Condiment	Condiment	Not specified	Not specified	Leaf	Origanum	vulgare	L.			Origanum vulgare L.
GDR0	4473	1	1952	Eivissa	Sant Josep de sa Talaia	150632	5069	LAMIACEAE	22	15	800	1	Condiment	Condiment	Not specified	Not specified	Leaf	Mentha	×piperita	L.			Mentha ×piperita L.
GDR0	4473	1	1952	Eivissa	Sant Josep de sa Talaia	150633	1996	LAMIACEAE	22	15	800	1	Condiment	Condiment	Not specified	Not specified	Leaf	Mentha	spicata	L.			Mentha spicata L.
GDR0	4425	2	1956	Eivissa	Sant Josep de sa Talaia	149966	5027	RUTACEAE	22	21	907	1	Condiment	Condiment	Dessert	Dessert	Fruit juice	Citrus	limon	(L.) Burm.			Citrus limon (L.) Burm.
GDR0	4425	2	1956	Eivissa	Sant Josep de sa Talaia	149968	0089a	CUPRESSACEAE	22	15	923	1	Condiment	Condiment	Not specified	Not specified	Fructification	Juniperus	oxycedrus	L.	oxycedrus		Juniperus oxycedrus L. oxycedrus
GDR0	4425	2	1956	Eivissa	Sant Josep de sa Talaia	149968	0089a	CUPRESSACEAE	22	15	607	1	Condiment	Condiment	Not specified	Not specified	Wood	Juniperus	oxycedrus	L.	oxycedrus		Juniperus oxycedrus L. oxycedrus
GDR0	4425	2	1956	Eivissa	Sant Josep de sa Talaia	149971	1140	VITACEAE	11	15	901	1	Ingestion of the raw part of the plant	Fresh (without preparation)	Not specified	Not specified	Fruit	Vitis	vinifera	L.			Vitis vinifera L.
GDR0	4425	2	1956	Eivissa	Sant Josep de sa Talaia	149972	1773a	OLEACEAE	11	15	907	1	Ingestion of the raw part of the plant	Fresh (without preparation)	Not specified	Not specified	Fruit juice	Olea	europaea	L.	europaea var. europaea		Olea europaea L. europaea var. europaea
GDR0	4425	2	1956	Eivissa	Sant Josep de sa Talaia	149973	1454	PORTULACACEAE	11	15	800	1	Ingestion of the raw part of the plant	Fresh (without preparation)	Not specified	Not specified	Leaf	Portulaca	oleracea	L.			Portulaca oleracea L.
GDR0	4425	2	1956	Eivissa	Sant Josep de sa Talaia	149974	1996	LAMIACEAE	22	12	800	1	Condiment	Condiment	Dessert	Cake	Leaf	Mentha	spicata	L.			Mentha spicata L.
GDR0	4425	2	1956	Eivissa	Sant Josep de sa Talaia	149974	1996	LAMIACEAE	22	21	604	1	Condiment	Condiment	Dessert	Dessert	Tender sprout	Mentha	spicata	L.			Mentha spicata L.
GDR0	4425	2	1956	Eivissa	Sant Josep de sa Talaia	150001	2634	ASTERACEAE	34	15	505	1	Coagulating agent (rennet)	Curd	Not specified	Not specified	Flower	Cynara	cardunculus	L.			Cynara cardunculus L.
GDR0	4425	2	1956	Eivissa	Sant Josep de sa Talaia	150001	2634	ASTERACEAE	34	21	505	1	Coagulating agent (rennet)	Curd	Dessert	Dessert	Flower	Cynara	cardunculus	L.			Cynara cardunculus L.
GDR0	4425	2	1956	Eivissa	Sant Josep de sa Talaia	150002	5092	ROSACEAE	12	15	1006	0	Ingestion of the cooked part of the plant	Cooked without a vehicle	Not specified	Not specified	Kernel	Prunus	dulcis	(Mill.) Weeb.			Prunus dulcis (Mill.) Weeb.
GDR0	4425	2	1956	Eivissa	Sant Josep de sa Talaia	150002	5092	ROSACEAE	11	15	1006	1	Ingestion of the raw part of the plant	Fresh (without preparation)	Not specified	Not specified	Kernel	Prunus	dulcis	(Mill.) Weeb.			Prunus dulcis (Mill.) Weeb.
GDR0	4425	2	1956	Eivissa	Sant Josep de sa Talaia	150003	471	FABACEAE	13	15	1000	1	Ingestion of the cooked part of the plant	Cooked in water	Not specified	Not specified	Seed	Lens	culinaris	Medic.			Lens culinaris Medic.
GDR0	4425	2	1956	Eivissa	Sant Josep de sa Talaia	150004	5021	FABACEAE	13	15	0	1	Ingestion of the cooked part of the plant	Cooked in water	Not specified	Not specified	Not specified	Cicer	arietinum	L.			Cicer arietinum L.
GDR0	4425	2	1956	Eivissa	Sant Josep de sa Talaia	150005	5004	AMARYLLIDACEAE	21	15	615	1	Type of ingestion not specified	Preparation method not specified	Not specified	Not specified	Bulb	Allium	cepa	L.			Allium cepa L.
GDR0	4425	2	1956	Eivissa	Sant Josep de sa Talaia	150006	1979	LAMIACEAE	21	15	302	1	Type of ingestion not specified	Preparation method not specified	Not specified	Not specified	Flowering aerial part	Thymbra	capitata	(L.) Cav.			Thymbra capitata (L.) Cav.
GDR0	4425	2	1956	Eivissa	Sant Josep de sa Talaia	150007	350	ROSACEAE	11	15	901	1	Ingestion of the raw part of the plant	Fresh (without preparation)	Not specified	Not specified	Fruit	Pyrus	communis	L.			Pyrus communis L.
GDR0	4425	2	1956	Eivissa	Sant Josep de sa Talaia	150008	459	FABACEAE	21	15	300	2	Type of ingestion not specified	Preparation method not specified	Not specified	Not specified	Aerial part	Vicia	sativa	L.			Vicia sativa L.
GDR0	4425	2	1956	Eivissa	Sant Josep de sa Talaia	150009	541	FABACEAE	11	15	300	2	Ingestion of the raw part of the plant	Fresh (without preparation)	Not specified	Not specified	Aerial part	Medicago	sativa	L.			Medicago sativa L.
GDR0	4425	2	1956	Eivissa	Sant Josep de sa Talaia	150010	1334	MORACEAE	11	15	900	2	Ingestion of the raw part of the plant	Fresh (without preparation)	Not specified	Not specified	Infructescence	Ficus	carica	L.			Ficus carica L.
GDR0	4425	2	1956	Eivissa	Sant Josep de sa Talaia	150010	1334	MORACEAE	34	21	600	1	Coagulating agent (rennet)	Curd	Dessert	Dessert	Stem	Ficus	carica	L.			Ficus carica L.
GDR0	4425	2	1956	Eivissa	Sant Josep de sa Talaia	150010	1334	MORACEAE	1	15	900	1	Ingestion of the raw part of the plant	Air-dried preserved	Not specified	Not specified	Infructescence	Ficus	carica	L.			Ficus carica L.
GDR0	4425	2	1956	Eivissa	Sant Josep de sa Talaia	150010	1334	MORACEAE	1	15	900	1	Ingestion of the raw part of the plant	Air-dried preserved	Not specified	Not specified	Infructescence	Ficus	carica	L.			Ficus carica L.
GDR0	4425	2	1956	Eivissa	Sant Josep de sa Talaia	150022	5121	POACEAE	13	15	1000	1	Ingestion of the cooked part of the plant	Cooked in water	Not specified	Not specified	Seed	Zea	mays	L.			Zea mays L.
GDR0	4425	2	1956	Eivissa	Sant Josep de sa Talaia	150025	5025	CUCURBITACEAE	11	15	901	1	Ingestion of the raw part of the plant	Fresh (without preparation)	Not specified	Not specified	Fruit	Citrullus	lanatus	(Thunb.) Matsumara et Nakai			Citrullus lanatus (Thunb.) Matsumara et Nakai
GDR0	4425	2	1956	Eivissa	Sant Josep de sa Talaia	150027	5028	RUTACEAE	11	15	907	1	Ingestion of the raw part of the plant	Fresh (without preparation)	Not specified	Not specified	Fruit juice	Citrus	sinensis	(L.) Osbeck			Citrus sinensis (L.) Osbeck
GDR0	4425	2	1956	Eivissa	Sant Josep de sa Talaia	150027	5028	RUTACEAE	11	15	901	1	Ingestion of the raw part of the plant	Fresh (without preparation)	Not specified	Not specified	Fruit	Citrus	sinensis	(L.) Osbeck			Citrus sinensis (L.) Osbeck
GDR0	4425	2	1956	Eivissa	Sant Josep de sa Talaia	150028	5016	SOLANACEAE	11	15	901	1	Ingestion of the raw part of the plant	Fresh (without preparation)	Not specified	Not specified	Fruit	Capsicum	annuum	L.			Capsicum annuum L.
GDR0	4425	2	1956	Eivissa	Sant Josep de sa Talaia	150028	5016	SOLANACEAE	18	15	901	1	Ingestion of the cooked part of the plant	Cooked in oil	Not specified	Not specified	Fruit	Capsicum	annuum	L.			Capsicum annuum L.
GDR0	4425	2	1956	Eivissa	Sant Josep de sa Talaia	150028	5016	SOLANACEAE	18	5	901	1	Ingestion of the cooked part of the plant	Cooked in oil	Starter	Escalivada (roasted vegetables)	Fruit	Capsicum	annuum	L.			Capsicum annuum L.
GDR0	4425	2	1956	Eivissa	Sant Josep de sa Talaia	150029	447	FABACEAE	18	15	901	1	Ingestion of the cooked part of the plant	Cooked in oil	Not specified	Not specified	Fruit	Vicia	faba	L.			Vicia faba L.
GDR0	4425	2	1956	Eivissa	Sant Josep de sa Talaia	150029	447	FABACEAE	13	15	1000	1	Ingestion of the cooked part of the plant	Cooked in water	Not specified	Not specified	Seed	Vicia	faba	L.			Vicia faba L.
GDR0	4425	2	1956	Eivissa	Sant Josep de sa Talaia	150062	00765BF	BRASSICACEAE	13	15	800	1	Ingestion of the cooked part of the plant	Cooked in water	Not specified	Not specified	Leaf	Brassica	oleracea	L.	oleracea var. capitata	L. f. capitata	Brassica oleracea L. oleracea var. capitata L. f. capitata
GDR0	4425	2	1956	Eivissa	Sant Josep de sa Talaia	150064	5024	LAURACEAE	22	21	701	1	Condiment	Condiment	Dessert	Dessert	Bark	Cinnamomum	verum	J.Presl			Cinnamomum verum J.Presl
GDR0	4425	2	1956	Eivissa	Sant Josep de sa Talaia	150065	1305	JUGLANDACEAE	21	15	1000	1	Type of ingestion not specified	Preparation method not specified	Not specified	Not specified	Seed	Juglans	regia	L.			Juglans regia L.
GDR0	4425	2	1956	Eivissa	Sant Josep de sa Talaia	153957	2040	SOLANACEAE	13	15	1102	1	Ingestion of the cooked part of the plant	Cooked in water	Not specified	Not specified	Tuber	Solanum	tuberosum	L.			Solanum tuberosum L.
GDR0	4425	2	1956	Eivissa	Sant Josep de sa Talaia	153957	2040	SOLANACEAE	18	15	1102	1	Ingestion of the cooked part of the plant	Cooked in oil	Not specified	Not specified	Tuber	Solanum	tuberosum	L.			Solanum tuberosum L.
GDR0	4432	2	1916	Eivissa	Sant Josep de sa Talaia	150033	2040	SOLANACEAE	13	15	1102	1	Ingestion of the cooked part of the plant	Cooked in water	Not specified	Not specified	Tuber	Solanum	tuberosum	L.			Solanum tuberosum L.
GDR0	4432	2	1916	Eivissa	Sant Josep de sa Talaia	150033	2040	SOLANACEAE	18	5	1102	1	Ingestion of the cooked part of the plant	Cooked in oil	Starter	Escalivada (roasted vegetables)	Tuber	Solanum	tuberosum	L.			Solanum tuberosum L.
GDR0	4432	2	1916	Eivissa	Sant Josep de sa Talaia	150033	2040	SOLANACEAE	18	15	1102	1	Ingestion of the cooked part of the plant	Cooked in oil	Not specified	Not specified	Tuber	Solanum	tuberosum	L.			Solanum tuberosum L.
GDR0	4432	2	1916	Eivissa	Sant Josep de sa Talaia	150034	5028	RUTACEAE	11	15	901	1	Ingestion of the raw part of the plant	Fresh (without preparation)	Not specified	Not specified	Fruit	Citrus	sinensis	(L.) Osbeck			Citrus sinensis (L.) Osbeck
GDR0	4432	2	1916	Eivissa	Sant Josep de sa Talaia	150034	5028	RUTACEAE	11	15	907	1	Ingestion of the raw part of the plant	Fresh (without preparation)	Not specified	Not specified	Fruit juice	Citrus	sinensis	(L.) Osbeck			Citrus sinensis (L.) Osbeck
GDR0	4432	2	1916	Eivissa	Sant Josep de sa Talaia	150035	1140	VITACEAE	31	15	907	1	Preparation of beverages	Drink prepared by fermentation	Not specified	Not specified	Fruit juice	Vitis	vinifera	L.			Vitis vinifera L.
GDR0	4432	2	1916	Eivissa	Sant Josep de sa Talaia	150035	1140	VITACEAE	11	15	901	1	Ingestion of the raw part of the plant	Fresh (without preparation)	Not specified	Not specified	Fruit	Vitis	vinifera	L.			Vitis vinifera L.
GDR0	4432	2	1916	Eivissa	Sant Josep de sa Talaia	150036	5140	ROSACEAE	11	15	901	1	Ingestion of the raw part of the plant	Fresh (without preparation)	Not specified	Not specified	Fruit	Prunus	armeniaca	L.			Prunus armeniaca L.
GDR0	4432	2	1916	Eivissa	Sant Josep de sa Talaia	150036	5140	ROSACEAE	1	15	901	1	Ingestion of the raw part of the plant	Air-dried preserved	Not specified	Not specified	Fruit	Prunus	armeniaca	L.			Prunus armeniaca L.
GDR0	4432	2	1916	Eivissa	Sant Josep de sa Talaia	150037	00765BF	BRASSICACEAE	13	15	800	1	Ingestion of the cooked part of the plant	Cooked in water	Not specified	Not specified	Leaf	Brassica	oleracea	L.	oleracea var. capitata	L. f. capitata	Brassica oleracea L. oleracea var. capitata L. f. capitata
GDR0	4432	2	1916	Eivissa	Sant Josep de sa Talaia	150037	00765BF	BRASSICACEAE	11	15	800	1	Ingestion of the raw part of the plant	Fresh (without preparation)	Not specified	Not specified	Leaf	Brassica	oleracea	L.	oleracea var. capitata	L. f. capitata	Brassica oleracea L. oleracea var. capitata L. f. capitata
GDR0	4432	2	1916	Eivissa	Sant Josep de sa Talaia	150038	5121	POACEAE	13	15	1000	1	Ingestion of the cooked part of the plant	Cooked in water	Not specified	Not specified	Seed	Zea	mays	L.			Zea mays L.
GDR0	4432	2	1916	Eivissa	Sant Josep de sa Talaia	150038	5121	POACEAE	1	15	1000	2	Ingestion of the raw part of the plant	Air-dried preserved	Not specified	Not specified	Seed	Zea	mays	L.			Zea mays L.
GDR0	4432	2	1916	Eivissa	Sant Josep de sa Talaia	150039	5137	CUCURBITACEAE	13	15	901	1	Ingestion of the cooked part of the plant	Cooked in water	Not specified	Not specified	Fruit	Cucurbita	maxima	Duch. in Lam.			Cucurbita maxima Duch. in Lam.
GDR0	4432	2	1916	Eivissa	Sant Josep de sa Talaia	150039	5137	CUCURBITACEAE	21	15	901	2	Type of ingestion not specified	Preparation method not specified	Not specified	Not specified	Fruit	Cucurbita	maxima	Duch. in Lam.			Cucurbita maxima Duch. in Lam.
GDR0	4432	2	1916	Eivissa	Sant Josep de sa Talaia	150040	5004	AMARYLLIDACEAE	21	15	615	1	Type of ingestion not specified	Preparation method not specified	Not specified	Not specified	Bulb	Allium	cepa	L.			Allium cepa L.
GDR0	4432	2	1916	Eivissa	Sant Josep de sa Talaia	150041	5057	ASTERACEAE	11	15	800	1	Ingestion of the raw part of the plant	Fresh (without preparation)	Not specified	Not specified	Leaf	Lactuca	sativa	L.			Lactuca sativa L.
GDR0	4432	2	1916	Eivissa	Sant Josep de sa Talaia	150042	2688	ASTERACEAE	11	2	800	1	Ingestion of the raw part of the plant	Fresh (without preparation)	Starter	Salad	Leaf	Cichorium	endivia	L.			Cichorium endivia L.
GDR0	4432	2	1916	Eivissa	Sant Josep de sa Talaia	150043	2687	ASTERACEAE	11	2	800	1	Ingestion of the raw part of the plant	Fresh (without preparation)	Starter	Salad	Leaf	Cichorium	intybus	L.			Cichorium intybus L.
GDR0	4432	2	1916	Eivissa	Sant Josep de sa Talaia	150044	5016	SOLANACEAE	22	15	901	1	Condiment	Condiment	Not specified	Not specified	Fruit	Capsicum	annuum	L.			Capsicum annuum L.
GDR0	4432	2	1916	Eivissa	Sant Josep de sa Talaia	150045	2039	SOLANACEAE	11	15	901	1	Ingestion of the raw part of the plant	Fresh (without preparation)	Not specified	Not specified	Fruit	Solanum	lycopersicum	L.			Solanum lycopersicum L.
GDR0	4432	2	1916	Eivissa	Sant Josep de sa Talaia	150046	5005	AMARYLLIDACEAE	22	15	615	1	Condiment	Condiment	Not specified	Not specified	Bulb	Allium	sativum	L.			Allium sativum L.
GDR0	4432	2	1916	Eivissa	Sant Josep de sa Talaia	150047	1233	APIACEAE	22	15	800	1	Condiment	Condiment	Not specified	Not specified	Leaf	Petroselinum	crispum	(Mill.) Hill			Petroselinum crispum (Mill.) Hill
GDR0	4432	2	1916	Eivissa	Sant Josep de sa Talaia	150048	5084	FABACEAE	13	15	901	1	Ingestion of the cooked part of the plant	Cooked in water	Not specified	Not specified	Fruit	Phaseolus	vulgaris	L.			Phaseolus vulgaris L.
GDR0	4432	2	1916	Eivissa	Sant Josep de sa Talaia	150049	5112	POACEAE	12	15	901	1	Ingestion of the cooked part of the plant	Cooked without a vehicle	Not specified	Not specified	Fruit	Triticum	aestivum	L.			Triticum aestivum L.
GDR0	4432	2	1916	Eivissa	Sant Josep de sa Talaia	150049	5112	POACEAE	12	15	901	1	Ingestion of the cooked part of the plant	Cooked without a vehicle	Not specified	Not specified	Fruit	Triticum	aestivum	L.			Triticum aestivum L.
GDR0	4432	2	1916	Eivissa	Sant Josep de sa Talaia	150050	5053	POACEAE	21	15	901	1	Type of ingestion not specified	Preparation method not specified	Not specified	Not specified	Fruit	Hordeum	vulgare	L.			Hordeum vulgare L.
GDR0	4432	2	1916	Eivissa	Sant Josep de sa Talaia	150051	498	FABACEAE	13	15	901	1	Ingestion of the cooked part of the plant	Cooked in water	Not specified	Not specified	Fruit	Pisum	sativum	L.			Pisum sativum L.
GDR0	4432	2	1916	Eivissa	Sant Josep de sa Talaia	150051	498	FABACEAE	13	15	1000	1	Ingestion of the cooked part of the plant	Cooked in water	Not specified	Not specified	Seed	Pisum	sativum	L.			Pisum sativum L.
GDR0	4432	2	1916	Eivissa	Sant Josep de sa Talaia	150051	498	FABACEAE	13	15	901	1	Ingestion of the cooked part of the plant	Cooked in water	Not specified	Not specified	Fruit	Pisum	sativum	L.			Pisum sativum L.
GDR0	4432	2	1916	Eivissa	Sant Josep de sa Talaia	150051	498	FABACEAE	1	15	1000	2	Ingestion of the raw part of the plant	Air-dried preserved	Not specified	Not specified	Seed	Pisum	sativum	L.			Pisum sativum L.
GDR0	4432	2	1916	Eivissa	Sant Josep de sa Talaia	150051	498	FABACEAE	13	15	1000	1	Ingestion of the cooked part of the plant	Cooked in water	Not specified	Not specified	Seed	Pisum	sativum	L.			Pisum sativum L.
GDR0	4432	2	1916	Eivissa	Sant Josep de sa Talaia	150052	471	FABACEAE	13	15	1000	1	Ingestion of the cooked part of the plant	Cooked in water	Not specified	Not specified	Seed	Lens	culinaris	Medic.			Lens culinaris Medic.
GDR0	4432	2	1916	Eivissa	Sant Josep de sa Talaia	150053	447	FABACEAE	18	8	901	1	Ingestion of the cooked part of the plant	Cooked in oil	Main course	Omelet	Fruit	Vicia	faba	L.			Vicia faba L.
GDR0	4432	2	1916	Eivissa	Sant Josep de sa Talaia	150053	447	FABACEAE	13	15	1000	1	Ingestion of the cooked part of the plant	Cooked in water	Not specified	Not specified	Seed	Vicia	faba	L.			Vicia faba L.
GDR0	4432	2	1916	Eivissa	Sant Josep de sa Talaia	150054	5058	FABACEAE	13	15	1000	1	Ingestion of the cooked part of the plant	Cooked in water	Not specified	Not specified	Seed	Lathyrus	sativus	L.			Lathyrus sativus L.
GDR0	4432	2	1916	Eivissa	Sant Josep de sa Talaia	150055	5021	FABACEAE	13	15	1000	1	Ingestion of the cooked part of the plant	Cooked in water	Not specified	Not specified	Seed	Cicer	arietinum	L.			Cicer arietinum L.
GDR0	4432	2	1916	Eivissa	Sant Josep de sa Talaia	150057	5015	CANNABACEAE	21	15	0	2	Type of ingestion not specified	Preparation method not specified	Not specified	Not specified	Not specified	Cannabis	sativa	L.			Cannabis sativa L.
GDR0	4432	2	1916	Eivissa	Sant Josep de sa Talaia	150058	3433	POACEAE	11	15	800	2	Ingestion of the raw part of the plant	Fresh (without preparation)	Not specified	Not specified	Leaf	Arundo	donax	L.			Arundo donax L.
GDR0	4432	2	1916	Eivissa	Sant Josep de sa Talaia	150059	372	FABACEAE	1	15	901	2	Ingestion of the raw part of the plant	Air-dried preserved	Not specified	Not specified	Fruit	Ceratonia	siliqua	L.			Ceratonia siliqua L.
GDR0	4432	2	1916	Eivissa	Sant Josep de sa Talaia	150059	372	FABACEAE	11	15	901	2	Ingestion of the raw part of the plant	Fresh (without preparation)	Not specified	Not specified	Fruit	Ceratonia	siliqua	L.			Ceratonia siliqua L.
GDR0	4432	2	1916	Eivissa	Sant Josep de sa Talaia	150060	5012	POACEAE	11	15	901	2	Ingestion of the raw part of the plant	Fresh (without preparation)	Not specified	Not specified	Fruit	Avena	sativa	L.			Avena sativa L.
GDR0	4432	2	1916	Eivissa	Sant Josep de sa Talaia	150061	459	FABACEAE	11	15	301	2	Ingestion of the raw part of the plant	Fresh (without preparation)	Not specified	Not specified	Young aerial part	Vicia	sativa	L.			Vicia sativa L.
GDR0	4432	2	1916	Eivissa	Sant Josep de sa Talaia	150370	1454	PORTULACACEAE	11	15	800	1	Ingestion of the raw part of the plant	Fresh (without preparation)	Not specified	Not specified	Leaf	Portulaca	oleracea	L.			Portulaca oleracea L.
GDR0	4439	1	1930	Eivissa	Eivissa	150284	1140	VITACEAE	11	15	901	1	Ingestion of the raw part of the plant	Fresh (without preparation)	Not specified	Not specified	Fruit	Vitis	vinifera	L.			Vitis vinifera L.
GDR0	4439	1	1930	Eivissa	Eivissa	150284	1140	VITACEAE	1	15	901	1	Ingestion of the raw part of the plant	Air-dried preserved	Not specified	Not specified	Fruit	Vitis	vinifera	L.			Vitis vinifera L.
GDR0	4439	1	1930	Eivissa	Eivissa	150284	1140	VITACEAE	31	15	907	1	Preparation of beverages	Drink prepared by fermentation	Not specified	Not specified	Fruit juice	Vitis	vinifera	L.			Vitis vinifera L.
GDR0	4439	1	1930	Eivissa	Eivissa	150284	1140	VITACEAE	31	15	907	1	Preparation of beverages	Drink prepared by fermentation	Not specified	Not specified	Fruit juice	Vitis	vinifera	L.			Vitis vinifera L.
GDR0	4439	1	1930	Eivissa	Eivissa	150284	1140	VITACEAE	21	15	901	1	Type of ingestion not specified	Preparation method not specified	Not specified	Not specified	Fruit	Vitis	vinifera	L.			Vitis vinifera L.
GDR0	4439	1	1930	Eivissa	Eivissa	150284	1140	VITACEAE	31	15	907	1	Preparation of beverages	Drink prepared by fermentation	Not specified	Not specified	Fruit juice	Vitis	vinifera	L.			Vitis vinifera L.
GDR0	4439	1	1930	Eivissa	Eivissa	150284	1140	VITACEAE	31	15	907	1	Preparation of beverages	Drink prepared by fermentation	Not specified	Not specified	Fruit juice	Vitis	vinifera	L.			Vitis vinifera L.
GDR0	4439	1	1930	Eivissa	Eivissa	150284	1140	VITACEAE	11	15	901	1	Ingestion of the raw part of the plant	Fresh (without preparation)	Not specified	Not specified	Fruit	Vitis	vinifera	L.			Vitis vinifera L.
GDR0	4439	1	1930	Eivissa	Eivissa	150284	1140	VITACEAE	11	15	901	1	Ingestion of the raw part of the plant	Fresh (without preparation)	Not specified	Not specified	Fruit	Vitis	vinifera	L.			Vitis vinifera L.
GDR0	4439	1	1930	Eivissa	Eivissa	150284	1140	VITACEAE	31	15	907	1	Preparation of beverages	Drink prepared by fermentation	Not specified	Not specified	Fruit juice	Vitis	vinifera	L.			Vitis vinifera L.
GDR0	4439	1	1930	Eivissa	Eivissa	150284	1140	VITACEAE	31	15	907	1	Preparation of beverages	Drink prepared by fermentation	Not specified	Not specified	Fruit juice	Vitis	vinifera	L.			Vitis vinifera L.
GDR0	4439	1	1930	Eivissa	Eivissa	150284	1140	VITACEAE	11	15	901	1	Ingestion of the raw part of the plant	Fresh (without preparation)	Not specified	Not specified	Fruit	Vitis	vinifera	L.			Vitis vinifera L.
GDR0	4439	1	1930	Eivissa	Eivissa	150284	1140	VITACEAE	31	15	907	1	Preparation of beverages	Drink prepared by fermentation	Not specified	Not specified	Fruit juice	Vitis	vinifera	L.			Vitis vinifera L.
GDR0	4439	1	1930	Eivissa	Eivissa	150284	1140	VITACEAE	21	15	0	1	Type of ingestion not specified	Preparation method not specified	Not specified	Not specified	Not specified	Vitis	vinifera	L.			Vitis vinifera L.
GDR0	4439	1	1930	Eivissa	Eivissa	150284	1140	VITACEAE	21	15	0	1	Type of ingestion not specified	Preparation method not specified	Not specified	Not specified	Not specified	Vitis	vinifera	L.			Vitis vinifera L.
GDR0	4439	1	1930	Eivissa	Eivissa	150284	1140	VITACEAE	11	15	901	1	Ingestion of the raw part of the plant	Fresh (without preparation)	Not specified	Not specified	Fruit	Vitis	vinifera	L.			Vitis vinifera L.
GDR0	4439	1	1930	Eivissa	Eivissa	150284	1140	VITACEAE	31	15	907	0	Preparation of beverages	Drink prepared by fermentation	Not specified	Not specified	Fruit juice	Vitis	vinifera	L.			Vitis vinifera L.
GDR0	4439	1	1930	Eivissa	Eivissa	150284	1140	VITACEAE	11	15	901	1	Ingestion of the raw part of the plant	Fresh (without preparation)	Not specified	Not specified	Fruit	Vitis	vinifera	L.			Vitis vinifera L.
GDR0	4439	1	1930	Eivissa	Eivissa	150284	1140	VITACEAE	21	15	0	1	Type of ingestion not specified	Preparation method not specified	Not specified	Not specified	Not specified	Vitis	vinifera	L.			Vitis vinifera L.
GDR0	4439	1	1930	Eivissa	Eivissa	150285	5130	CUCURBITACEAE	11	15	901	1	Ingestion of the raw part of the plant	Fresh (without preparation)	Not specified	Not specified	Fruit	Cucumis	melo	L.			Cucumis melo L.
GDR0	4439	1	1930	Eivissa	Eivissa	150286	5004	AMARYLLIDACEAE	21	15	615	1	Type of ingestion not specified	Preparation method not specified	Not specified	Not specified	Bulb	Allium	cepa	L.			Allium cepa L.
GDR0	4439	1	1930	Eivissa	Eivissa	150286	5004	AMARYLLIDACEAE	21	15	800	1	Type of ingestion not specified	Preparation method not specified	Not specified	Not specified	Leaf	Allium	cepa	L.			Allium cepa L.
GDR0	4441	2	1948	Eivissa	Sant Joan de Labritja	150288	2039	SOLANACEAE	22	15	901	1	Condiment	Condiment	Not specified	Not specified	Fruit	Solanum	lycopersicum	L.			Solanum lycopersicum L.
GDR0	4441	2	1948	Eivissa	Sant Joan de Labritja	150289	5016	SOLANACEAE	22	15	901	1	Condiment	Condiment	Not specified	Not specified	Fruit	Capsicum	annuum	L.			Capsicum annuum L.
GDR0	4441	2	1948	Eivissa	Sant Joan de Labritja	150290	5084	FABACEAE	13	15	1000	1	Ingestion of the cooked part of the plant	Cooked in water	Not specified	Not specified	Seed	Phaseolus	vulgaris	L.			Phaseolus vulgaris L.
GDR0	4441	2	1948	Eivissa	Sant Joan de Labritja	150290	5084	FABACEAE	13	15	1000	1	Ingestion of the cooked part of the plant	Cooked in water	Not specified	Not specified	Seed	Phaseolus	vulgaris	L.			Phaseolus vulgaris L.
GDR0	4441	2	1948	Eivissa	Sant Joan de Labritja	150290	5084	FABACEAE	13	15	901	1	Ingestion of the cooked part of the plant	Cooked in water	Not specified	Not specified	Fruit	Phaseolus	vulgaris	L.			Phaseolus vulgaris L.
GDR0	4441	2	1948	Eivissa	Sant Joan de Labritja	150291	5055	CONVOLVULACEAE	18	15	1102	1	Ingestion of the cooked part of the plant	Cooked in oil	Not specified	Not specified	Tuber	Ipomoea	batatas	Poir.			Ipomoea batatas Poir.
GDR0	4441	2	1948	Eivissa	Sant Joan de Labritja	150291	5055	CONVOLVULACEAE	13	15	1102	0	Ingestion of the cooked part of the plant	Cooked in water	Not specified	Not specified	Tuber	Ipomoea	batatas	Poir.			Ipomoea batatas Poir.
GDR0	4441	2	1948	Eivissa	Sant Joan de Labritja	150292	5058	FABACEAE	13	15	1000	1	Ingestion of the cooked part of the plant	Cooked in water	Not specified	Not specified	Seed	Lathyrus	sativus	L.			Lathyrus sativus L.
GDR0	4441	2	1948	Eivissa	Sant Joan de Labritja	150293	5057	ASTERACEAE	11	15	800	1	Ingestion of the raw part of the plant	Fresh (without preparation)	Not specified	Not specified	Leaf	Lactuca	sativa	L.			Lactuca sativa L.
GDR0	4441	2	1948	Eivissa	Sant Joan de Labritja	150294	5140	ROSACEAE	11	15	901	1	Ingestion of the raw part of the plant	Fresh (without preparation)	Not specified	Not specified	Fruit	Prunus	armeniaca	L.			Prunus armeniaca L.
GDR0	4441	2	1948	Eivissa	Sant Joan de Labritja	150295	361	ROSACEAE	11	15	901	1	Ingestion of the raw part of the plant	Fresh (without preparation)	Not specified	Not specified	Fruit	Mespilus	germanica	L.			Mespilus germanica L.
GDR0	4441	2	1948	Eivissa	Sant Joan de Labritja	150296	5071	MORACEAE	21	15	901	1	Type of ingestion not specified	Preparation method not specified	Not specified	Not specified	Fruit	Morus	nigra	L.			Morus nigra L.
GDR0	4441	2	1948	Eivissa	Sant Joan de Labritja	150297	5070	MORACEAE	21	15	901	1	Type of ingestion not specified	Preparation method not specified	Not specified	Not specified	Fruit	Morus	alba	L.			Morus alba L.
GDR0	4441	2	1948	Eivissa	Sant Joan de Labritja	150298	5025	CUCURBITACEAE	11	15	901	1	Ingestion of the raw part of the plant	Fresh (without preparation)	Not specified	Not specified	Fruit	Citrullus	lanatus	(Thunb.) Matsumara et Nakai			Citrullus lanatus (Thunb.) Matsumara et Nakai
GDR0	4441	2	1948	Eivissa	Sant Joan de Labritja	150432	5021	FABACEAE	13	15	1000	1	Ingestion of the cooked part of the plant	Cooked in water	Not specified	Not specified	Seed	Cicer	arietinum	L.			Cicer arietinum L.
GDR0	4451	2	1947	Eivissa	Sant Antoni de Portmany	150376	1451	CACTACEAE	11	15	901	2	Ingestion of the raw part of the plant	Fresh (without preparation)	Not specified	Not specified	Fruit	Opuntia	maxima	Mill.			Opuntia maxima Mill.
GDR0	4451	2	1947	Eivissa	Sant Antoni de Portmany	150382	5033	IRIDACEAE	22	15	520	1	Condiment	Condiment	Not specified	Not specified	Style and/or stigma	Crocus	sativus	L.			Crocus sativus L.
GDR0	4451	2	1947	Eivissa	Sant Antoni de Portmany	150383	2039	SOLANACEAE	22	15	901	1	Condiment	Condiment	Not specified	Not specified	Fruit	Solanum	lycopersicum	L.			Solanum lycopersicum L.
GDR0	4451	2	1947	Eivissa	Sant Antoni de Portmany	150384	5016	SOLANACEAE	22	15	901	1	Condiment	Condiment	Not specified	Not specified	Fruit	Capsicum	annuum	L.			Capsicum annuum L.
GDR0	4451	2	1947	Eivissa	Sant Antoni de Portmany	150384	5016	SOLANACEAE	22	15	901	1	Condiment	Condiment	Not specified	Not specified	Fruit	Capsicum	annuum	L.			Capsicum annuum L.
GDR0	4451	2	1947	Eivissa	Sant Antoni de Portmany	150390	5092	ROSACEAE	21	15	1000	0	Type of ingestion not specified	Preparation method not specified	Not specified	Not specified	Seed	Prunus	dulcis	(Mill.) Weeb.			Prunus dulcis (Mill.) Weeb.
GDR0	4451	2	1947	Eivissa	Sant Antoni de Portmany	150391	5900	MYRTACEAE	22	15	901	1	Condiment	Condiment	Not specified	Not specified	Fruit	Pimenta	dioica	(L.) Merr.			Pimenta dioica (L.) Merr.
GDR0	4451	2	1947	Eivissa	Sant Antoni de Portmany	150394	447	FABACEAE	1	15	1000	2	Ingestion of the raw part of the plant	Air-dried preserved	Not specified	Not specified	Seed	Vicia	faba	L.			Vicia faba L.
GDR0	4451	2	1947	Eivissa	Sant Antoni de Portmany	150395	498	FABACEAE	1	15	1000	2	Ingestion of the raw part of the plant	Air-dried preserved	Not specified	Not specified	Seed	Pisum	sativum	L.			Pisum sativum L.
GDR0	4451	2	1947	Eivissa	Sant Antoni de Portmany	150396	372	FABACEAE	1	15	1000	2	Ingestion of the raw part of the plant	Air-dried preserved	Not specified	Not specified	Seed	Ceratonia	siliqua	L.			Ceratonia siliqua L.
GDR0	4451	2	1947	Eivissa	Sant Antoni de Portmany	150397	1334	MORACEAE	1	15	900	2	Ingestion of the raw part of the plant	Air-dried preserved	Not specified	Not specified	Infructescence	Ficus	carica	L.			Ficus carica L.
GDR0	4457	1	1945	Eivissa	Sant Josep de sa Talaia	150509	1996	LAMIACEAE	22	21	800	1	Condiment	Condiment	Dessert	Dessert	Leaf	Mentha	spicata	L.			Mentha spicata L.
GDR0	4457	1	1945	Eivissa	Sant Josep de sa Talaia	150524	1107b	RUTACEAE	26	15	303	1	Preparation of beverages	Drink prepared with spirits	Not specified	Not specified	Aerial part fructified	Ruta	chalepensis	L.	chalepensis		Ruta chalepensis L. chalepensis
GDR0	4457	1	1945	Eivissa	Sant Josep de sa Talaia	150525	1140	VITACEAE	21	15	901	1	Type of ingestion not specified	Preparation method not specified	Not specified	Not specified	Fruit	Vitis	vinifera	L.			Vitis vinifera L.
GDR0	4457	1	1945	Eivissa	Sant Josep de sa Talaia	150538	5005	AMARYLLIDACEAE	22	15	615	1	Condiment	Condiment	Not specified	Not specified	Bulb	Allium	sativum	L.			Allium sativum L.
GDR0	4458	1	1941	Eivissa	Santa Eulària des Riu	150540	5084	FABACEAE	13	15	1000	1	Ingestion of the cooked part of the plant	Cooked in water	Not specified	Not specified	Seed	Phaseolus	vulgaris	L.			Phaseolus vulgaris L.
GDR0	4458	1	1941	Eivissa	Santa Eulària des Riu	150540	5084	FABACEAE	13	15	901	1	Ingestion of the cooked part of the plant	Cooked in water	Not specified	Not specified	Fruit	Phaseolus	vulgaris	L.			Phaseolus vulgaris L.
GDR0	4458	1	1941	Eivissa	Santa Eulària des Riu	150540	5084	FABACEAE	13	15	1000	1	Ingestion of the cooked part of the plant	Cooked in water	Not specified	Not specified	Seed	Phaseolus	vulgaris	L.			Phaseolus vulgaris L.
GDR0	4458	1	1941	Eivissa	Santa Eulària des Riu	150540	5084	FABACEAE	13	15	1000	1	Ingestion of the cooked part of the plant	Cooked in water	Not specified	Not specified	Seed	Phaseolus	vulgaris	L.			Phaseolus vulgaris L.
GDR0	4458	1	1941	Eivissa	Santa Eulària des Riu	150541	447	FABACEAE	13	15	1000	1	Ingestion of the cooked part of the plant	Cooked in water	Not specified	Not specified	Seed	Vicia	faba	L.			Vicia faba L.
GDR0	4458	1	1941	Eivissa	Santa Eulària des Riu	150541	447	FABACEAE	18	15	1000	1	Ingestion of the cooked part of the plant	Cooked in oil	Not specified	Not specified	Seed	Vicia	faba	L.			Vicia faba L.
GDR0	4458	1	1941	Eivissa	Santa Eulària des Riu	150541	447	FABACEAE	13	15	901	1	Ingestion of the cooked part of the plant	Cooked in water	Not specified	Not specified	Fruit	Vicia	faba	L.			Vicia faba L.
GDR0	4458	1	1941	Eivissa	Santa Eulària des Riu	150541	447	FABACEAE	18	15	901	1	Ingestion of the cooked part of the plant	Cooked in oil	Not specified	Not specified	Fruit	Vicia	faba	L.			Vicia faba L.
GDR0	4458	1	1941	Eivissa	Santa Eulària des Riu	150542	5127	FABACEAE	12	15	1000	1	Ingestion of the cooked part of the plant	Cooked without a vehicle	Not specified	Not specified	Seed	Arachis	hypogaea	L.			Arachis hypogaea L.
GDR0	4459	1	1946	Eivissa	Santa Eulària des Riu	150543	1140	VITACEAE	11	15	901	1	Ingestion of the raw part of the plant	Fresh (without preparation)	Not specified	Not specified	Fruit	Vitis	vinifera	L.			Vitis vinifera L.
GDR0	4459	1	1946	Eivissa	Santa Eulària des Riu	150543	1140	VITACEAE	31	15	907	1	Preparation of beverages	Drink prepared by fermentation	Not specified	Not specified	Fruit juice	Vitis	vinifera	L.			Vitis vinifera L.
GDR0	4459	1	1946	Eivissa	Santa Eulària des Riu	150544	5130	CUCURBITACEAE	11	15	901	1	Ingestion of the raw part of the plant	Fresh (without preparation)	Not specified	Not specified	Fruit	Cucumis	melo	L.			Cucumis melo L.
GDR0	4459	1	1946	Eivissa	Santa Eulària des Riu	150546	2040	SOLANACEAE	18	15	1102	1	Ingestion of the cooked part of the plant	Cooked in oil	Not specified	Not specified	Tuber	Solanum	tuberosum	L.			Solanum tuberosum L.
GDR0	4459	1	1946	Eivissa	Santa Eulària des Riu	150546	2040	SOLANACEAE	13	15	1102	1	Ingestion of the cooked part of the plant	Cooked in water	Not specified	Not specified	Tuber	Solanum	tuberosum	L.			Solanum tuberosum L.
GDR0	4459	1	1946	Eivissa	Santa Eulària des Riu	150546	2040	SOLANACEAE	18	5	1102	1	Ingestion of the cooked part of the plant	Cooked in oil	Starter	Escalivada (roasted vegetables)	Tuber	Solanum	tuberosum	L.			Solanum tuberosum L.
GDR0	4459	1	1946	Eivissa	Santa Eulària des Riu	150547	2688	ASTERACEAE	11	15	800	1	Ingestion of the raw part of the plant	Fresh (without preparation)	Not specified	Not specified	Leaf	Cichorium	endivia	L.			Cichorium endivia L.
GDR0	4459	1	1946	Eivissa	Santa Eulària des Riu	150548	1773a	OLEACEAE	11	15	907	1	Ingestion of the raw part of the plant	Fresh (without preparation)	Not specified	Not specified	Fruit juice	Olea	europaea	L.	europaea var. europaea		Olea europaea L. europaea var. europaea
GDR0	4459	1	1946	Eivissa	Santa Eulària des Riu	150549	366	ROSACEAE	11	15	901	1	Ingestion of the raw part of the plant	Fresh (without preparation)	Not specified	Not specified	Fruit	Prunus	avium	(L.) L.			Prunus avium (L.) L.
GDR0	4459	1	1946	Eivissa	Santa Eulària des Riu	150550	5043	ROSACEAE	11	15	901	1	Ingestion of the raw part of the plant	Fresh (without preparation)	Not specified	Not specified	Fruit	Eriobotrya	japonica	(Thunb.) Lindl.			Eriobotrya japonica (Thunb.) Lindl.
GDR0	4459	1	1946	Eivissa	Santa Eulària des Riu	150551	5025	CUCURBITACEAE	11	15	901	1	Ingestion of the raw part of the plant	Fresh (without preparation)	Not specified	Not specified	Fruit	Citrullus	lanatus	(Thunb.) Matsumara et Nakai			Citrullus lanatus (Thunb.) Matsumara et Nakai
GDR0	4459	1	1946	Eivissa	Santa Eulària des Riu	150552	350	ROSACEAE	11	15	901	2	Ingestion of the raw part of the plant	Fresh (without preparation)	Not specified	Not specified	Fruit	Pyrus	communis	L.			Pyrus communis L.
GDR0	4459	1	1946	Eivissa	Santa Eulària des Riu	150553	5112	POACEAE	1	15	901	2	Ingestion of the raw part of the plant	Air-dried preserved	Not specified	Not specified	Fruit	Triticum	aestivum	L.			Triticum aestivum L.
GDR0	4459	1	1946	Eivissa	Santa Eulària des Riu	150553	5112	POACEAE	1	15	901	2	Ingestion of the raw part of the plant	Air-dried preserved	Not specified	Not specified	Fruit	Triticum	aestivum	L.			Triticum aestivum L.
GDR0	4459	1	1946	Eivissa	Santa Eulària des Riu	150554	5053	POACEAE	1	15	901	2	Ingestion of the raw part of the plant	Air-dried preserved	Not specified	Not specified	Fruit	Hordeum	vulgare	L.			Hordeum vulgare L.
GDR0	4459	1	1946	Eivissa	Santa Eulària des Riu	150555	498	FABACEAE	1	15	1000	2	Ingestion of the raw part of the plant	Air-dried preserved	Not specified	Not specified	Seed	Pisum	sativum	L.			Pisum sativum L.
GDR0	4459	1	1946	Eivissa	Santa Eulària des Riu	150556	5121	POACEAE	1	15	1000	2	Ingestion of the raw part of the plant	Air-dried preserved	Not specified	Not specified	Seed	Zea	mays	L.			Zea mays L.
GDR0	4459	1	1946	Eivissa	Santa Eulària des Riu	150647	00765BF	BRASSICACEAE	11	15	800	1	Ingestion of the raw part of the plant	Fresh (without preparation)	Not specified	Not specified	Leaf	Brassica	oleracea	L.	oleracea var. capitata	L. f. capitata	Brassica oleracea L. oleracea var. capitata L. f. capitata
GDR0	4459	1	1946	Eivissa	Santa Eulària des Riu	150647	00765BF	BRASSICACEAE	13	15	800	1	Ingestion of the cooked part of the plant	Cooked in water	Not specified	Not specified	Leaf	Brassica	oleracea	L.	oleracea var. capitata	L. f. capitata	Brassica oleracea L. oleracea var. capitata L. f. capitata
GDR0	4460	1	1935	Eivissa	Sant Josep de sa Talaia	150559	2039	SOLANACEAE	11	15	901	1	Ingestion of the raw part of the plant	Fresh (without preparation)	Not specified	Not specified	Fruit	Solanum	lycopersicum	L.			Solanum lycopersicum L.
GDR0	4460	1	1935	Eivissa	Sant Josep de sa Talaia	150559	2039	SOLANACEAE	11	15	901	1	Ingestion of the raw part of the plant	Fresh (without preparation)	Not specified	Not specified	Fruit	Solanum	lycopersicum	L.			Solanum lycopersicum L.
GDR0	4460	1	1935	Eivissa	Sant Josep de sa Talaia	150559	2039	SOLANACEAE	18	15	901	1	Ingestion of the cooked part of the plant	Cooked in oil	Not specified	Not specified	Fruit	Solanum	lycopersicum	L.			Solanum lycopersicum L.
GDR0	4460	1	1935	Eivissa	Sant Josep de sa Talaia	150560	5016	SOLANACEAE	22	15	901	1	Condiment	Condiment	Not specified	Not specified	Fruit	Capsicum	annuum	L.			Capsicum annuum L.
GDR0	4460	1	1935	Eivissa	Sant Josep de sa Talaia	150560	5016	SOLANACEAE	11	15	901	1	Ingestion of the raw part of the plant	Fresh (without preparation)	Not specified	Not specified	Fruit	Capsicum	annuum	L.			Capsicum annuum L.
GDR0	4460	1	1935	Eivissa	Sant Josep de sa Talaia	150560	5016	SOLANACEAE	18	5	901	1	Ingestion of the cooked part of the plant	Cooked in oil	Starter	Escalivada (roasted vegetables)	Fruit	Capsicum	annuum	L.			Capsicum annuum L.
GDR0	4460	1	1935	Eivissa	Sant Josep de sa Talaia	150561	5004	AMARYLLIDACEAE	11	15	615	1	Ingestion of the raw part of the plant	Fresh (without preparation)	Not specified	Not specified	Bulb	Allium	cepa	L.			Allium cepa L.
GDR0	4460	1	1935	Eivissa	Sant Josep de sa Talaia	150561	5004	AMARYLLIDACEAE	18	15	615	1	Ingestion of the cooked part of the plant	Cooked in oil	Not specified	Not specified	Bulb	Allium	cepa	L.			Allium cepa L.
GDR0	4460	1	1935	Eivissa	Sant Josep de sa Talaia	150562	5084	FABACEAE	13	15	901	1	Ingestion of the cooked part of the plant	Cooked in water	Not specified	Not specified	Fruit	Phaseolus	vulgaris	L.			Phaseolus vulgaris L.
GDR0	4460	1	1935	Eivissa	Sant Josep de sa Talaia	150562	5084	FABACEAE	13	15	1000	1	Ingestion of the cooked part of the plant	Cooked in water	Not specified	Not specified	Seed	Phaseolus	vulgaris	L.			Phaseolus vulgaris L.
GDR0	4460	1	1935	Eivissa	Sant Josep de sa Talaia	150563	5005	AMARYLLIDACEAE	11	15	615	1	Ingestion of the raw part of the plant	Fresh (without preparation)	Not specified	Not specified	Bulb	Allium	sativum	L.			Allium sativum L.
GDR0	4460	1	1935	Eivissa	Sant Josep de sa Talaia	150563	5005	AMARYLLIDACEAE	22	15	615	1	Condiment	Condiment	Not specified	Not specified	Bulb	Allium	sativum	L.			Allium sativum L.
GDR0	4460	1	1935	Eivissa	Sant Josep de sa Talaia	150564	1334	MORACEAE	11	15	900	1	Ingestion of the raw part of the plant	Fresh (without preparation)	Not specified	Not specified	Infructescence	Ficus	carica	L.			Ficus carica L.
GDR0	4460	1	1935	Eivissa	Sant Josep de sa Talaia	150564	1334	MORACEAE	1	15	900	1	Ingestion of the raw part of the plant	Air-dried preserved	Not specified	Not specified	Infructescence	Ficus	carica	L.			Ficus carica L.
GDR0	4460	1	1935	Eivissa	Sant Josep de sa Talaia	150566	5028	RUTACEAE	11	15	901	1	Ingestion of the raw part of the plant	Fresh (without preparation)	Not specified	Not specified	Fruit	Citrus	sinensis	(L.) Osbeck			Citrus sinensis (L.) Osbeck
GDR0	4460	1	1935	Eivissa	Sant Josep de sa Talaia	150566	5028	RUTACEAE	11	15	907	1	Ingestion of the raw part of the plant	Fresh (without preparation)	Not specified	Not specified	Fruit juice	Citrus	sinensis	(L.) Osbeck			Citrus sinensis (L.) Osbeck
GDR0	4460	1	1935	Eivissa	Sant Josep de sa Talaia	150567	5027	RUTACEAE	22	15	907	1	Condiment	Condiment	Not specified	Not specified	Fruit juice	Citrus	limon	(L.) Burm.			Citrus limon (L.) Burm.
GDR0	4469	2	1938	Eivissa	Sant Josep de sa Talaia	150574	2039	SOLANACEAE	11	15	901	1	Ingestion of the raw part of the plant	Fresh (without preparation)	Not specified	Not specified	Fruit	Solanum	lycopersicum	L.			Solanum lycopersicum L.
GDR0	4469	2	1938	Eivissa	Sant Josep de sa Talaia	150574	2039	SOLANACEAE	18	15	901	1	Ingestion of the cooked part of the plant	Cooked in oil	Not specified	Not specified	Fruit	Solanum	lycopersicum	L.			Solanum lycopersicum L.
GDR0	4469	2	1938	Eivissa	Sant Josep de sa Talaia	150575	1773a	OLEACEAE	7	15	901	1	Ingestion of the raw part of the plant	Preserved in brine	Not specified	Not specified	Fruit	Olea	europaea	L.	europaea var. europaea		Olea europaea L. europaea var. europaea
GDR0	4469	2	1938	Eivissa	Sant Josep de sa Talaia	150575	1773a	OLEACEAE	11	15	907	1	Ingestion of the raw part of the plant	Fresh (without preparation)	Not specified	Not specified	Fruit juice	Olea	europaea	L.	europaea var. europaea		Olea europaea L. europaea var. europaea
GDR0	4469	2	1938	Eivissa	Sant Josep de sa Talaia	150576	0349b	ROSACEAE	11	15	901	1	Ingestion of the raw part of the plant	Fresh (without preparation)	Not specified	Not specified	Fruit	Pyrus	malus	L.	mitis	(Wallr.) O.Bolòs et J.Vigo	Pyrus malus L. mitis (Wallr.) O.Bolòs et J.Vigo
GDR0	4469	2	1938	Eivissa	Sant Josep de sa Talaia	150577	5041	EBENACEAE	11	15	901	1	Ingestion of the raw part of the plant	Fresh (without preparation)	Not specified	Not specified	Fruit	Diospyros	kaki	Linn.f.			Diospyros kaki Linn.f.
GDR0	4469	2	1938	Eivissa	Sant Josep de sa Talaia	150578	663	LYTHRACEAE	11	15	901	1	Ingestion of the raw part of the plant	Fresh (without preparation)	Not specified	Not specified	Fruit	Punica	granatum	L.			Punica granatum L.
GDR0	4469	2	1938	Eivissa	Sant Josep de sa Talaia	150579	1451	CACTACEAE	11	15	901	3	Ingestion of the raw part of the plant	Fresh (without preparation)	Not specified	Not specified	Fruit	Opuntia	maxima	Mill.			Opuntia maxima Mill.
GDR0	4469	2	1938	Eivissa	Sant Josep de sa Talaia	150580	5027	RUTACEAE	22	15	907	1	Condiment	Condiment	Not specified	Not specified	Fruit juice	Citrus	limon	(L.) Burm.			Citrus limon (L.) Burm.
GDR0	4469	2	1938	Eivissa	Sant Josep de sa Talaia	150581	1140	VITACEAE	11	15	901	1	Ingestion of the raw part of the plant	Fresh (without preparation)	Not specified	Not specified	Fruit	Vitis	vinifera	L.			Vitis vinifera L.
GDR0	4470	2	1937	Eivissa	Sant Josep de sa Talaia	150582	2039	SOLANACEAE	11	15	901	1	Ingestion of the raw part of the plant	Fresh (without preparation)	Not specified	Not specified	Fruit	Solanum	lycopersicum	L.			Solanum lycopersicum L.
GDR0	4470	2	1937	Eivissa	Sant Josep de sa Talaia	150582	2039	SOLANACEAE	18	15	901	1	Ingestion of the cooked part of the plant	Cooked in oil	Not specified	Not specified	Fruit	Solanum	lycopersicum	L.			Solanum lycopersicum L.
GDR0	4470	2	1937	Eivissa	Sant Josep de sa Talaia	150582	2039	SOLANACEAE	22	15	901	1	Condiment	Condiment	Not specified	Not specified	Fruit	Solanum	lycopersicum	L.			Solanum lycopersicum L.
GDR0	4470	2	1937	Eivissa	Sant Josep de sa Talaia	150583	5016	SOLANACEAE	11	15	901	1	Ingestion of the raw part of the plant	Fresh (without preparation)	Not specified	Not specified	Fruit	Capsicum	annuum	L.			Capsicum annuum L.
GDR0	4470	2	1937	Eivissa	Sant Josep de sa Talaia	150583	5016	SOLANACEAE	18	15	901	1	Ingestion of the cooked part of the plant	Cooked in oil	Not specified	Not specified	Fruit	Capsicum	annuum	L.			Capsicum annuum L.
GDR0	4470	2	1937	Eivissa	Sant Josep de sa Talaia	150584	5028	RUTACEAE	11	15	901	1	Ingestion of the raw part of the plant	Fresh (without preparation)	Not specified	Not specified	Fruit	Citrus	sinensis	(L.) Osbeck			Citrus sinensis (L.) Osbeck
GDR0	4470	2	1937	Eivissa	Sant Josep de sa Talaia	150584	5028	RUTACEAE	11	15	907	1	Ingestion of the raw part of the plant	Fresh (without preparation)	Not specified	Not specified	Fruit juice	Citrus	sinensis	(L.) Osbeck			Citrus sinensis (L.) Osbeck
GDR0	4470	2	1937	Eivissa	Sant Josep de sa Talaia	150585	5027	RUTACEAE	11	15	907	1	Ingestion of the raw part of the plant	Fresh (without preparation)	Not specified	Not specified	Fruit juice	Citrus	limon	(L.) Burm.			Citrus limon (L.) Burm.
GDR0	4471	1	1935	Eivissa	Sant Josep de sa Talaia	150586	2039	SOLANACEAE	11	15	901	1	Ingestion of the raw part of the plant	Fresh (without preparation)	Not specified	Not specified	Fruit	Solanum	lycopersicum	L.			Solanum lycopersicum L.
GDR0	4471	1	1935	Eivissa	Sant Josep de sa Talaia	150587	5084	FABACEAE	13	15	901	1	Ingestion of the cooked part of the plant	Cooked in water	Not specified	Not specified	Fruit	Phaseolus	vulgaris	L.			Phaseolus vulgaris L.
GDR0	4471	1	1935	Eivissa	Sant Josep de sa Talaia	150588	5004	AMARYLLIDACEAE	11	15	615	1	Ingestion of the raw part of the plant	Fresh (without preparation)	Not specified	Not specified	Bulb	Allium	cepa	L.			Allium cepa L.
GDR0	4471	1	1935	Eivissa	Sant Josep de sa Talaia	150588	5004	AMARYLLIDACEAE	18	15	615	1	Ingestion of the cooked part of the plant	Cooked in oil	Not specified	Not specified	Bulb	Allium	cepa	L.			Allium cepa L.
GDR0	4471	1	1935	Eivissa	Sant Josep de sa Talaia	150589	2040	SOLANACEAE	18	15	1102	1	Ingestion of the cooked part of the plant	Cooked in oil	Not specified	Not specified	Tuber	Solanum	tuberosum	L.			Solanum tuberosum L.
GDR0	4471	1	1935	Eivissa	Sant Josep de sa Talaia	150589	2040	SOLANACEAE	13	15	1102	1	Ingestion of the cooked part of the plant	Cooked in water	Not specified	Not specified	Tuber	Solanum	tuberosum	L.			Solanum tuberosum L.
GDR0	4471	1	1935	Eivissa	Sant Josep de sa Talaia	150589	2040	SOLANACEAE	18	5	1102	1	Ingestion of the cooked part of the plant	Cooked in oil	Starter	Escalivada (roasted vegetables)	Tuber	Solanum	tuberosum	L.			Solanum tuberosum L.
GDR0	4471	1	1935	Eivissa	Sant Josep de sa Talaia	150590	00765BF	BRASSICACEAE	13	15	800	1	Ingestion of the cooked part of the plant	Cooked in water	Not specified	Not specified	Leaf	Brassica	oleracea	L.	oleracea var. capitata	L. f. capitata	Brassica oleracea L. oleracea var. capitata L. f. capitata
GDR0	4471	1	1935	Eivissa	Sant Josep de sa Talaia	150591	5040	ASTERACEAE	13	15	500	1	Ingestion of the cooked part of the plant	Cooked in water	Not specified	Not specified	Inflorescence	Cynara	scolymus	L.			Cynara scolymus L.
GDR0	4471	1	1935	Eivissa	Sant Josep de sa Talaia	150592	5028	RUTACEAE	11	15	901	1	Ingestion of the raw part of the plant	Fresh (without preparation)	Not specified	Not specified	Fruit	Citrus	sinensis	(L.) Osbeck			Citrus sinensis (L.) Osbeck
GDR0	4471	1	1935	Eivissa	Sant Josep de sa Talaia	150592	5028	RUTACEAE	11	15	907	1	Ingestion of the raw part of the plant	Fresh (without preparation)	Not specified	Not specified	Fruit juice	Citrus	sinensis	(L.) Osbeck			Citrus sinensis (L.) Osbeck
GDR0	4471	1	1935	Eivissa	Sant Josep de sa Talaia	150593	5027	RUTACEAE	11	15	907	1	Ingestion of the raw part of the plant	Fresh (without preparation)	Not specified	Not specified	Fruit juice	Citrus	limon	(L.) Burm.			Citrus limon (L.) Burm.
GDR0	4471	1	1935	Eivissa	Sant Josep de sa Talaia	150594	350	ROSACEAE	11	15	901	1	Ingestion of the raw part of the plant	Fresh (without preparation)	Not specified	Not specified	Fruit	Pyrus	communis	L.			Pyrus communis L.
GDR0	4471	1	1935	Eivissa	Sant Josep de sa Talaia	150595	5043	ROSACEAE	11	15	901	1	Ingestion of the raw part of the plant	Fresh (without preparation)	Not specified	Not specified	Fruit	Eriobotrya	japonica	(Thunb.) Lindl.			Eriobotrya japonica (Thunb.) Lindl.
GDR0	4471	1	1935	Eivissa	Sant Josep de sa Talaia	150596	1334	MORACEAE	11	15	900	1	Ingestion of the raw part of the plant	Fresh (without preparation)	Not specified	Not specified	Infructescence	Ficus	carica	L.			Ficus carica L.
GDR0	4471	1	1935	Eivissa	Sant Josep de sa Talaia	150596	1334	MORACEAE	1	15	900	1	Ingestion of the raw part of the plant	Air-dried preserved	Not specified	Not specified	Infructescence	Ficus	carica	L.			Ficus carica L.
GDR0	4471	1	1935	Eivissa	Sant Josep de sa Talaia	150597	1773a	OLEACEAE	7	15	901	1	Ingestion of the raw part of the plant	Preserved in brine	Not specified	Not specified	Fruit	Olea	europaea	L.	europaea var. europaea		Olea europaea L. europaea var. europaea
GDR0	4471	1	1935	Eivissa	Sant Josep de sa Talaia	150597	1773a	OLEACEAE	11	15	907	1	Ingestion of the raw part of the plant	Fresh (without preparation)	Not specified	Not specified	Fruit juice	Olea	europaea	L.	europaea var. europaea		Olea europaea L. europaea var. europaea
GDR0	4471	1	1935	Eivissa	Sant Josep de sa Talaia	153338	2039	SOLANACEAE	11	15	901	1	Ingestion of the raw part of the plant	Fresh (without preparation)	Not specified	Not specified	Fruit	Solanum	lycopersicum	L.			Solanum lycopersicum L.
GDR0	4471	1	1935	Eivissa	Sant Josep de sa Talaia	153338	2039	SOLANACEAE	18	15	901	1	Ingestion of the cooked part of the plant	Cooked in oil	Not specified	Not specified	Fruit	Solanum	lycopersicum	L.			Solanum lycopersicum L.
GDR0	4471	1	1935	Eivissa	Sant Josep de sa Talaia	153339	5016	SOLANACEAE	11	15	901	1	Ingestion of the raw part of the plant	Fresh (without preparation)	Not specified	Not specified	Fruit	Capsicum	annuum	L.			Capsicum annuum L.
GDR0	4471	1	1935	Eivissa	Sant Josep de sa Talaia	153339	5016	SOLANACEAE	18	15	901	1	Ingestion of the cooked part of the plant	Cooked in oil	Not specified	Not specified	Fruit	Capsicum	annuum	L.			Capsicum annuum L.
GDR0	4471	1	1935	Eivissa	Sant Josep de sa Talaia	153340	447	FABACEAE	13	15	901	1	Ingestion of the cooked part of the plant	Cooked in water	Not specified	Not specified	Fruit	Vicia	faba	L.			Vicia faba L.
GDR0	4471	1	1935	Eivissa	Sant Josep de sa Talaia	153340	447	FABACEAE	18	15	901	1	Ingestion of the cooked part of the plant	Cooked in oil	Not specified	Not specified	Fruit	Vicia	faba	L.			Vicia faba L.
GDR0	4471	1	1935	Eivissa	Sant Josep de sa Talaia	153340	447	FABACEAE	13	15	1000	1	Ingestion of the cooked part of the plant	Cooked in water	Not specified	Not specified	Seed	Vicia	faba	L.			Vicia faba L.
GDR0	4471	1	1935	Eivissa	Sant Josep de sa Talaia	153341	5004	AMARYLLIDACEAE	11	15	615	1	Ingestion of the raw part of the plant	Fresh (without preparation)	Not specified	Not specified	Bulb	Allium	cepa	L.			Allium cepa L.
GDR0	4471	1	1935	Eivissa	Sant Josep de sa Talaia	153341	5004	AMARYLLIDACEAE	18	15	615	1	Ingestion of the cooked part of the plant	Cooked in oil	Not specified	Not specified	Bulb	Allium	cepa	L.			Allium cepa L.
GDR0	4471	1	1935	Eivissa	Sant Josep de sa Talaia	153342	5057	ASTERACEAE	11	15	800	1	Ingestion of the raw part of the plant	Fresh (without preparation)	Not specified	Not specified	Leaf	Lactuca	sativa	L.			Lactuca sativa L.
GDR0	4471	1	1935	Eivissa	Sant Josep de sa Talaia	153343	5005	AMARYLLIDACEAE	22	15	615	1	Condiment	Condiment	Not specified	Not specified	Bulb	Allium	sativum	L.			Allium sativum L.
GDR0	4471	1	1935	Eivissa	Sant Josep de sa Talaia	153344	5025	CUCURBITACEAE	11	15	901	1	Ingestion of the raw part of the plant	Fresh (without preparation)	Not specified	Not specified	Fruit	Citrullus	lanatus	(Thunb.) Matsumara et Nakai			Citrullus lanatus (Thunb.) Matsumara et Nakai
GDR0	4471	1	1935	Eivissa	Sant Josep de sa Talaia	153345	2040	SOLANACEAE	18	5	1102	1	Ingestion of the cooked part of the plant	Cooked in oil	Starter	Escalivada (roasted vegetables)	Tuber	Solanum	tuberosum	L.			Solanum tuberosum L.
GDR0	4471	1	1935	Eivissa	Sant Josep de sa Talaia	153345	2040	SOLANACEAE	13	15	1102	1	Ingestion of the cooked part of the plant	Cooked in water	Not specified	Not specified	Tuber	Solanum	tuberosum	L.			Solanum tuberosum L.
GDR0	4471	1	1935	Eivissa	Sant Josep de sa Talaia	153345	2040	SOLANACEAE	18	15	1102	1	Ingestion of the cooked part of the plant	Cooked in oil	Not specified	Not specified	Tuber	Solanum	tuberosum	L.			Solanum tuberosum L.
GDR0	4471	1	1935	Eivissa	Sant Josep de sa Talaia	153346	5130	CUCURBITACEAE	11	15	901	1	Ingestion of the raw part of the plant	Fresh (without preparation)	Not specified	Not specified	Fruit	Cucumis	melo	L.			Cucumis melo L.
GDR0	4471	1	1935	Eivissa	Sant Josep de sa Talaia	153347	350	ROSACEAE	11	15	901	1	Ingestion of the raw part of the plant	Fresh (without preparation)	Not specified	Not specified	Fruit	Pyrus	communis	L.			Pyrus communis L.
GDR0	4471	1	1935	Eivissa	Sant Josep de sa Talaia	153348	1140	VITACEAE	11	15	901	1	Ingestion of the raw part of the plant	Fresh (without preparation)	Not specified	Not specified	Fruit	Vitis	vinifera	L.			Vitis vinifera L.
GDR0	4472	2	1935	Eivissa	Sant Josep de sa Talaia	150598	00765BF	BRASSICACEAE	13	15	800	1	Ingestion of the cooked part of the plant	Cooked in water	Not specified	Not specified	Leaf	Brassica	oleracea	L.	oleracea var. capitata	L. f. capitata	Brassica oleracea L. oleracea var. capitata L. f. capitata
GDR0	4472	2	1935	Eivissa	Sant Josep de sa Talaia	150599	5057	ASTERACEAE	11	15	800	1	Ingestion of the raw part of the plant	Fresh (without preparation)	Not specified	Not specified	Leaf	Lactuca	sativa	L.			Lactuca sativa L.
GDR0	4472	2	1935	Eivissa	Sant Josep de sa Talaia	150601	498	FABACEAE	13	15	1000	1	Ingestion of the cooked part of the plant	Cooked in water	Not specified	Not specified	Seed	Pisum	sativum	L.			Pisum sativum L.
GDR0	4472	2	1935	Eivissa	Sant Josep de sa Talaia	150602	5084	FABACEAE	13	15	901	1	Ingestion of the cooked part of the plant	Cooked in water	Not specified	Not specified	Fruit	Phaseolus	vulgaris	L.			Phaseolus vulgaris L.
GDR0	4472	2	1935	Eivissa	Sant Josep de sa Talaia	150603	2040	SOLANACEAE	13	15	1102	1	Ingestion of the cooked part of the plant	Cooked in water	Not specified	Not specified	Tuber	Solanum	tuberosum	L.			Solanum tuberosum L.
GDR0	4472	2	1935	Eivissa	Sant Josep de sa Talaia	150603	2040	SOLANACEAE	18	15	1102	1	Ingestion of the cooked part of the plant	Cooked in oil	Not specified	Not specified	Tuber	Solanum	tuberosum	L.			Solanum tuberosum L.
GDR0	4472	2	1935	Eivissa	Sant Josep de sa Talaia	150603	2040	SOLANACEAE	18	5	1102	1	Ingestion of the cooked part of the plant	Cooked in oil	Starter	Escalivada (roasted vegetables)	Tuber	Solanum	tuberosum	L.			Solanum tuberosum L.
GDR0	4472	2	1935	Eivissa	Sant Josep de sa Talaia	150604	5137	CUCURBITACEAE	13	15	901	1	Ingestion of the cooked part of the plant	Cooked in water	Not specified	Not specified	Fruit	Cucurbita	maxima	Duch. in Lam.			Cucurbita maxima Duch. in Lam.
GDR0	4472	2	1935	Eivissa	Sant Josep de sa Talaia	150604	5137	CUCURBITACEAE	18	15	901	1	Ingestion of the cooked part of the plant	Cooked in oil	Not specified	Not specified	Fruit	Cucurbita	maxima	Duch. in Lam.			Cucurbita maxima Duch. in Lam.
GDR0	4472	2	1935	Eivissa	Sant Josep de sa Talaia	150605	5025	CUCURBITACEAE	11	15	901	1	Ingestion of the raw part of the plant	Fresh (without preparation)	Not specified	Not specified	Fruit	Citrullus	lanatus	(Thunb.) Matsumara et Nakai			Citrullus lanatus (Thunb.) Matsumara et Nakai
GDR0	4472	2	1935	Eivissa	Sant Josep de sa Talaia	150605	5025	CUCURBITACEAE	19	15	910	1	Ingestion of the cooked part of the plant	Cooked in sugar	Not specified	Not specified	Mesocarp	Citrullus	lanatus	(Thunb.) Matsumara et Nakai			Citrullus lanatus (Thunb.) Matsumara et Nakai
GDR0	4472	2	1935	Eivissa	Sant Josep de sa Talaia	150606	5140	ROSACEAE	11	15	901	1	Ingestion of the raw part of the plant	Fresh (without preparation)	Not specified	Not specified	Fruit	Prunus	armeniaca	L.			Prunus armeniaca L.
GDR0	4472	2	1935	Eivissa	Sant Josep de sa Talaia	150606	5140	ROSACEAE	19	15	901	1	Ingestion of the cooked part of the plant	Cooked in sugar	Not specified	Not specified	Fruit	Prunus	armeniaca	L.			Prunus armeniaca L.
GDR0	4472	2	1935	Eivissa	Sant Josep de sa Talaia	150607	369	ROSACEAE	11	15	901	1	Ingestion of the raw part of the plant	Fresh (without preparation)	Not specified	Not specified	Fruit	Prunus	domestica	L.			Prunus domestica L.
GDR0	4472	2	1935	Eivissa	Sant Josep de sa Talaia	150608	0349b	ROSACEAE	11	15	901	1	Ingestion of the raw part of the plant	Fresh (without preparation)	Not specified	Not specified	Fruit	Pyrus	malus	L.	mitis	(Wallr.) O.Bolòs et J.Vigo	Pyrus malus L. mitis (Wallr.) O.Bolòs et J.Vigo
GDR0	4472	2	1935	Eivissa	Sant Josep de sa Talaia	150609	5028	RUTACEAE	11	15	901	1	Ingestion of the raw part of the plant	Fresh (without preparation)	Not specified	Not specified	Fruit	Citrus	sinensis	(L.) Osbeck			Citrus sinensis (L.) Osbeck
GDR0	4472	2	1935	Eivissa	Sant Josep de sa Talaia	150609	5028	RUTACEAE	11	15	907	1	Ingestion of the raw part of the plant	Fresh (without preparation)	Not specified	Not specified	Fruit juice	Citrus	sinensis	(L.) Osbeck			Citrus sinensis (L.) Osbeck
GDR0	4472	2	1935	Eivissa	Sant Josep de sa Talaia	150610	5112	POACEAE	12	15	901	1	Ingestion of the cooked part of the plant	Cooked without a vehicle	Not specified	Not specified	Fruit	Triticum	aestivum	L.			Triticum aestivum L.
GDR0	4472	2	1935	Eivissa	Sant Josep de sa Talaia	150611	5012	POACEAE	1	15	901	2	Ingestion of the raw part of the plant	Air-dried preserved	Not specified	Not specified	Fruit	Avena	sativa	L.			Avena sativa L.
GDR0	4474	2	1932	Eivissa	Sant Josep de sa Talaia	150648	2039	SOLANACEAE	22	15	901	1	Condiment	Condiment	Not specified	Not specified	Fruit	Solanum	lycopersicum	L.			Solanum lycopersicum L.
GDR0	4474	2	1932	Eivissa	Sant Josep de sa Talaia	150648	2039	SOLANACEAE	18	15	901	1	Ingestion of the cooked part of the plant	Cooked in oil	Not specified	Not specified	Fruit	Solanum	lycopersicum	L.			Solanum lycopersicum L.
GDR0	4475	1	1946	Eivissa	Sant Josep de sa Talaia	150649	5016	SOLANACEAE	22	15	901	1	Condiment	Condiment	Not specified	Not specified	Fruit	Capsicum	annuum	L.			Capsicum annuum L.
GDR0	4475	1	1946	Eivissa	Sant Josep de sa Talaia	150649	5016	SOLANACEAE	18	15	901	1	Ingestion of the cooked part of the plant	Cooked in oil	Not specified	Not specified	Fruit	Capsicum	annuum	L.			Capsicum annuum L.
GDR0	4475	1	1946	Eivissa	Sant Josep de sa Talaia	150650	2039	SOLANACEAE	11	15	901	1	Ingestion of the raw part of the plant	Fresh (without preparation)	Not specified	Not specified	Fruit	Solanum	lycopersicum	L.			Solanum lycopersicum L.
GDR0	4475	1	1946	Eivissa	Sant Josep de sa Talaia	150651	5105	SOLANACEAE	18	5	901	1	Ingestion of the cooked part of the plant	Cooked in oil	Starter	Escalivada (roasted vegetables)	Fruit	Solanum	melongena	L.			Solanum melongena L.
GDR0	4475	1	1946	Eivissa	Sant Josep de sa Talaia	150651	5105	SOLANACEAE	18	15	901	1	Ingestion of the cooked part of the plant	Cooked in oil	Not specified	Not specified	Fruit	Solanum	melongena	L.			Solanum melongena L.
GDR0	4475	1	1946	Eivissa	Sant Josep de sa Talaia	150652	5036b	CUCURBITACEAE	18	15	901	1	Ingestion of the cooked part of the plant	Cooked in oil	Not specified	Not specified	Fruit	Cucurbita	pepo	L.	oblonga	Link	Cucurbita pepo L. oblonga Link
GDR0	4475	1	1946	Eivissa	Sant Josep de sa Talaia	150653	5040	ASTERACEAE	13	15	500	1	Ingestion of the cooked part of the plant	Cooked in water	Not specified	Not specified	Inflorescence	Cynara	scolymus	L.			Cynara scolymus L.
GDR0	4475	1	1946	Eivissa	Sant Josep de sa Talaia	150654	5013a	AMARANTHACEAE	13	15	800	1	Ingestion of the cooked part of the plant	Cooked in water	Not specified	Not specified	Leaf	Beta	vulgaris	L.	vulgaris var. vulgaris		Beta vulgaris L. vulgaris var. vulgaris
GDR0	4475	1	1946	Eivissa	Sant Josep de sa Talaia	150654	5013a	AMARANTHACEAE	18	15	800	1	Ingestion of the cooked part of the plant	Cooked in oil	Not specified	Not specified	Leaf	Beta	vulgaris	L.	vulgaris var. vulgaris		Beta vulgaris L. vulgaris var. vulgaris
GDR0	4475	1	1946	Eivissa	Sant Josep de sa Talaia	150655	00765BE	BRASSICACEAE	13	15	500	1	Ingestion of the cooked part of the plant	Cooked in water	Not specified	Not specified	Inflorescence	Brassica	oleracea	L.	oleracea var. botrytis	L.	Brassica oleracea L. oleracea var. botrytis L.
GDR0	4475	1	1946	Eivissa	Sant Josep de sa Talaia	150656	2040	SOLANACEAE	18	15	1102	1	Ingestion of the cooked part of the plant	Cooked in oil	Not specified	Not specified	Tuber	Solanum	tuberosum	L.			Solanum tuberosum L.
GDR0	4475	1	1946	Eivissa	Sant Josep de sa Talaia	150656	2040	SOLANACEAE	18	5	1102	1	Ingestion of the cooked part of the plant	Cooked in oil	Starter	Escalivada (roasted vegetables)	Tuber	Solanum	tuberosum	L.			Solanum tuberosum L.
GDR0	4475	1	1946	Eivissa	Sant Josep de sa Talaia	150656	2040	SOLANACEAE	13	15	1102	1	Ingestion of the cooked part of the plant	Cooked in water	Not specified	Not specified	Tuber	Solanum	tuberosum	L.			Solanum tuberosum L.
GDR0	4475	1	1946	Eivissa	Sant Josep de sa Talaia	150657	00765BF	BRASSICACEAE	13	15	800	1	Ingestion of the cooked part of the plant	Cooked in water	Not specified	Not specified	Leaf	Brassica	oleracea	L.	oleracea var. capitata	L. f. capitata	Brassica oleracea L. oleracea var. capitata L. f. capitata
GDR0	4475	1	1946	Eivissa	Sant Josep de sa Talaia	150658	447	FABACEAE	18	15	901	1	Ingestion of the cooked part of the plant	Cooked in oil	Not specified	Not specified	Fruit	Vicia	faba	L.			Vicia faba L.
GDR0	4475	1	1946	Eivissa	Sant Josep de sa Talaia	150658	447	FABACEAE	13	15	1000	1	Ingestion of the cooked part of the plant	Cooked in water	Not specified	Not specified	Seed	Vicia	faba	L.			Vicia faba L.
GDR0	4475	1	1946	Eivissa	Sant Josep de sa Talaia	150659	5041	EBENACEAE	11	15	901	1	Ingestion of the raw part of the plant	Fresh (without preparation)	Not specified	Not specified	Fruit	Diospyros	kaki	Linn.f.			Diospyros kaki Linn.f.
GDR0	4475	1	1946	Eivissa	Sant Josep de sa Talaia	150659	5041	EBENACEAE	11	15	901	1	Ingestion of the raw part of the plant	Fresh (without preparation)	Not specified	Not specified	Fruit	Diospyros	kaki	Linn.f.			Diospyros kaki Linn.f.
GDR0	4475	1	1946	Eivissa	Sant Josep de sa Talaia	150660	5028	RUTACEAE	11	15	901	1	Ingestion of the raw part of the plant	Fresh (without preparation)	Not specified	Not specified	Fruit	Citrus	sinensis	(L.) Osbeck			Citrus sinensis (L.) Osbeck
GDR0	4475	1	1946	Eivissa	Sant Josep de sa Talaia	150660	5028	RUTACEAE	11	15	907	1	Ingestion of the raw part of the plant	Fresh (without preparation)	Not specified	Not specified	Fruit juice	Citrus	sinensis	(L.) Osbeck			Citrus sinensis (L.) Osbeck
GDR0	4476	1	1938	Eivissa	Sant Josep de sa Talaia	150661	5016	SOLANACEAE	22	15	901	1	Condiment	Condiment	Not specified	Not specified	Fruit	Capsicum	annuum	L.			Capsicum annuum L.
GDR0	4476	1	1938	Eivissa	Sant Josep de sa Talaia	150661	5016	SOLANACEAE	18	15	901	1	Ingestion of the cooked part of the plant	Cooked in oil	Not specified	Not specified	Fruit	Capsicum	annuum	L.			Capsicum annuum L.
GDR0	4476	1	1938	Eivissa	Sant Josep de sa Talaia	150661	5016	SOLANACEAE	18	5	901	1	Ingestion of the cooked part of the plant	Cooked in oil	Starter	Escalivada (roasted vegetables)	Fruit	Capsicum	annuum	L.			Capsicum annuum L.
GDR0	4476	1	1938	Eivissa	Sant Josep de sa Talaia	150662	5130	CUCURBITACEAE	11	15	901	1	Ingestion of the raw part of the plant	Fresh (without preparation)	Not specified	Not specified	Fruit	Cucumis	melo	L.			Cucumis melo L.
GDR0	4476	1	1938	Eivissa	Sant Josep de sa Talaia	150663	2039	SOLANACEAE	11	15	901	1	Ingestion of the raw part of the plant	Fresh (without preparation)	Not specified	Not specified	Fruit	Solanum	lycopersicum	L.			Solanum lycopersicum L.
GDR0	4476	1	1938	Eivissa	Sant Josep de sa Talaia	150663	2039	SOLANACEAE	18	15	901	1	Ingestion of the cooked part of the plant	Cooked in oil	Not specified	Not specified	Fruit	Solanum	lycopersicum	L.			Solanum lycopersicum L.
GDR0	4476	1	1938	Eivissa	Sant Josep de sa Talaia	150664	5036b	CUCURBITACEAE	18	15	901	1	Ingestion of the cooked part of the plant	Cooked in oil	Not specified	Not specified	Fruit	Cucurbita	pepo	L.	oblonga	Link	Cucurbita pepo L. oblonga Link
GDR0	4476	1	1938	Eivissa	Sant Josep de sa Talaia	150665	5004	AMARYLLIDACEAE	18	15	615	1	Ingestion of the cooked part of the plant	Cooked in oil	Not specified	Not specified	Bulb	Allium	cepa	L.			Allium cepa L.
GDR0	4476	1	1938	Eivissa	Sant Josep de sa Talaia	150666	5084	FABACEAE	13	15	901	1	Ingestion of the cooked part of the plant	Cooked in water	Not specified	Not specified	Fruit	Phaseolus	vulgaris	L.			Phaseolus vulgaris L.
GDR0	4476	1	1938	Eivissa	Sant Josep de sa Talaia	150667	5034	CUCURBITACEAE	11	15	901	1	Ingestion of the raw part of the plant	Fresh (without preparation)	Not specified	Not specified	Fruit	Cucumis	sativus	L.			Cucumis sativus L.
GDR0	4476	1	1938	Eivissa	Sant Josep de sa Talaia	150668	5025	CUCURBITACEAE	11	15	901	1	Ingestion of the raw part of the plant	Fresh (without preparation)	Not specified	Not specified	Fruit	Citrullus	lanatus	(Thunb.) Matsumara et Nakai			Citrullus lanatus (Thunb.) Matsumara et Nakai
GDR0	4476	1	1938	Eivissa	Sant Josep de sa Talaia	150669	5028	RUTACEAE	11	15	901	1	Ingestion of the raw part of the plant	Fresh (without preparation)	Not specified	Not specified	Fruit	Citrus	sinensis	(L.) Osbeck			Citrus sinensis (L.) Osbeck
GDR0	4476	1	1938	Eivissa	Sant Josep de sa Talaia	150669	5028	RUTACEAE	11	15	907	1	Ingestion of the raw part of the plant	Fresh (without preparation)	Not specified	Not specified	Fruit juice	Citrus	sinensis	(L.) Osbeck			Citrus sinensis (L.) Osbeck
GDR0	4476	1	1938	Eivissa	Sant Josep de sa Talaia	150670	5041	EBENACEAE	11	15	901	1	Ingestion of the raw part of the plant	Fresh (without preparation)	Not specified	Not specified	Fruit	Diospyros	kaki	Linn.f.			Diospyros kaki Linn.f.
GDR0	4476	1	1938	Eivissa	Sant Josep de sa Talaia	150671	5027	RUTACEAE	11	15	907	1	Ingestion of the raw part of the plant	Fresh (without preparation)	Not specified	Not specified	Fruit juice	Citrus	limon	(L.) Burm.			Citrus limon (L.) Burm.
GDR0	4477	1	1937	Eivissa	Sant Josep de sa Talaia	150672	5016	SOLANACEAE	22	15	901	1	Condiment	Condiment	Not specified	Not specified	Fruit	Capsicum	annuum	L.			Capsicum annuum L.
GDR0	4477	1	1937	Eivissa	Sant Josep de sa Talaia	150672	5016	SOLANACEAE	18	15	901	1	Ingestion of the cooked part of the plant	Cooked in oil	Not specified	Not specified	Fruit	Capsicum	annuum	L.			Capsicum annuum L.
GDR0	4477	1	1937	Eivissa	Sant Josep de sa Talaia	150672	5016	SOLANACEAE	11	15	901	1	Ingestion of the raw part of the plant	Fresh (without preparation)	Not specified	Not specified	Fruit	Capsicum	annuum	L.			Capsicum annuum L.
GDR0	4477	1	1937	Eivissa	Sant Josep de sa Talaia	150673	5130	CUCURBITACEAE	11	15	901	1	Ingestion of the raw part of the plant	Fresh (without preparation)	Not specified	Not specified	Fruit	Cucumis	melo	L.			Cucumis melo L.
GDR0	4477	1	1937	Eivissa	Sant Josep de sa Talaia	150674	5025	CUCURBITACEAE	11	15	901	1	Ingestion of the raw part of the plant	Fresh (without preparation)	Not specified	Not specified	Fruit	Citrullus	lanatus	(Thunb.) Matsumara et Nakai			Citrullus lanatus (Thunb.) Matsumara et Nakai
GDR0	4477	1	1937	Eivissa	Sant Josep de sa Talaia	150675	00765BF	BRASSICACEAE	13	15	800	1	Ingestion of the cooked part of the plant	Cooked in water	Not specified	Not specified	Leaf	Brassica	oleracea	L.	oleracea var. capitata	L. f. capitata	Brassica oleracea L. oleracea var. capitata L. f. capitata
GDR0	4477	1	1937	Eivissa	Sant Josep de sa Talaia	150675	00765BF	BRASSICACEAE	11	15	800	1	Ingestion of the raw part of the plant	Fresh (without preparation)	Not specified	Not specified	Leaf	Brassica	oleracea	L.	oleracea var. capitata	L. f. capitata	Brassica oleracea L. oleracea var. capitata L. f. capitata
GDR0	4477	1	1937	Eivissa	Sant Josep de sa Talaia	150676	2039	SOLANACEAE	11	15	901	1	Ingestion of the raw part of the plant	Fresh (without preparation)	Not specified	Not specified	Fruit	Solanum	lycopersicum	L.			Solanum lycopersicum L.
GDR0	4477	1	1937	Eivissa	Sant Josep de sa Talaia	150677	2040	SOLANACEAE	18	15	1102	1	Ingestion of the cooked part of the plant	Cooked in oil	Not specified	Not specified	Tuber	Solanum	tuberosum	L.			Solanum tuberosum L.
GDR0	4477	1	1937	Eivissa	Sant Josep de sa Talaia	150677	2040	SOLANACEAE	13	15	1102	1	Ingestion of the cooked part of the plant	Cooked in water	Not specified	Not specified	Tuber	Solanum	tuberosum	L.			Solanum tuberosum L.
GDR0	4477	1	1937	Eivissa	Sant Josep de sa Talaia	150677	2040	SOLANACEAE	18	5	1102	1	Ingestion of the cooked part of the plant	Cooked in oil	Starter	Escalivada (roasted vegetables)	Tuber	Solanum	tuberosum	L.			Solanum tuberosum L.
GDR0	4477	1	1937	Eivissa	Sant Josep de sa Talaia	150678	00765BE	BRASSICACEAE	13	15	500	1	Ingestion of the cooked part of the plant	Cooked in water	Not specified	Not specified	Inflorescence	Brassica	oleracea	L.	oleracea var. botrytis	L.	Brassica oleracea L. oleracea var. botrytis L.
GDR0	4477	1	1937	Eivissa	Sant Josep de sa Talaia	150679	00765BI	BRASSICACEAE	13	15	500	1	Ingestion of the cooked part of the plant	Cooked in water	Not specified	Not specified	Inflorescence	Brassica	oleracea	L.	oleracea var. italica	Plenck	Brassica oleracea L. oleracea var. italica Plenck
GDR0	4477	1	1937	Eivissa	Sant Josep de sa Talaia	150680	5057	ASTERACEAE	11	15	800	1	Ingestion of the raw part of the plant	Fresh (without preparation)	Not specified	Not specified	Leaf	Lactuca	sativa	L.			Lactuca sativa L.
GDR0	4477	1	1937	Eivissa	Sant Josep de sa Talaia	150681	5027	RUTACEAE	11	15	907	1	Ingestion of the raw part of the plant	Fresh (without preparation)	Not specified	Not specified	Fruit juice	Citrus	limon	(L.) Burm.			Citrus limon (L.) Burm.
GDR0	4477	1	1937	Eivissa	Sant Josep de sa Talaia	150682	5028	RUTACEAE	11	15	901	1	Ingestion of the raw part of the plant	Fresh (without preparation)	Not specified	Not specified	Fruit	Citrus	sinensis	(L.) Osbeck			Citrus sinensis (L.) Osbeck
GDR0	4477	1	1937	Eivissa	Sant Josep de sa Talaia	150682	5028	RUTACEAE	11	15	907	1	Ingestion of the raw part of the plant	Fresh (without preparation)	Not specified	Not specified	Fruit juice	Citrus	sinensis	(L.) Osbeck			Citrus sinensis (L.) Osbeck
GDR0	4478	1	1931	Eivissa	Sant Josep de sa Talaia	150683	5130	CUCURBITACEAE	11	15	901	1	Ingestion of the raw part of the plant	Fresh (without preparation)	Not specified	Not specified	Fruit	Cucumis	melo	L.			Cucumis melo L.
GDR0	4478	1	1931	Eivissa	Sant Josep de sa Talaia	150684	5025	CUCURBITACEAE	11	15	901	1	Ingestion of the raw part of the plant	Fresh (without preparation)	Not specified	Not specified	Fruit	Citrullus	lanatus	(Thunb.) Matsumara et Nakai			Citrullus lanatus (Thunb.) Matsumara et Nakai
GDR0	4478	1	1931	Eivissa	Sant Josep de sa Talaia	150685	2039	SOLANACEAE	11	15	901	1	Ingestion of the raw part of the plant	Fresh (without preparation)	Not specified	Not specified	Fruit	Solanum	lycopersicum	L.			Solanum lycopersicum L.
GDR0	4478	1	1931	Eivissa	Sant Josep de sa Talaia	150685	2039	SOLANACEAE	18	15	901	1	Ingestion of the cooked part of the plant	Cooked in oil	Not specified	Not specified	Fruit	Solanum	lycopersicum	L.			Solanum lycopersicum L.
GDR0	4478	1	1931	Eivissa	Sant Josep de sa Talaia	150686	5016	SOLANACEAE	18	15	901	1	Ingestion of the cooked part of the plant	Cooked in oil	Not specified	Not specified	Fruit	Capsicum	annuum	L.			Capsicum annuum L.
GDR0	4478	1	1931	Eivissa	Sant Josep de sa Talaia	150687	5084	FABACEAE	13	15	901	1	Ingestion of the cooked part of the plant	Cooked in water	Not specified	Not specified	Fruit	Phaseolus	vulgaris	L.			Phaseolus vulgaris L.
GDR0	4478	1	1931	Eivissa	Sant Josep de sa Talaia	150688	5137	CUCURBITACEAE	13	15	901	1	Ingestion of the cooked part of the plant	Cooked in water	Not specified	Not specified	Fruit	Cucurbita	maxima	Duch. in Lam.			Cucurbita maxima Duch. in Lam.
GDR0	4479	1	1934	Eivissa	Sant Josep de sa Talaia	150691	2039	SOLANACEAE	22	15	901	1	Condiment	Condiment	Not specified	Not specified	Fruit	Solanum	lycopersicum	L.			Solanum lycopersicum L.
GDR0	4479	1	1934	Eivissa	Sant Josep de sa Talaia	150691	2039	SOLANACEAE	18	15	901	1	Ingestion of the cooked part of the plant	Cooked in oil	Not specified	Not specified	Fruit	Solanum	lycopersicum	L.			Solanum lycopersicum L.
GDR0	4479	1	1934	Eivissa	Sant Josep de sa Talaia	150692	5016	SOLANACEAE	22	15	901	1	Condiment	Condiment	Not specified	Not specified	Fruit	Capsicum	annuum	L.			Capsicum annuum L.
GDR0	4479	1	1934	Eivissa	Sant Josep de sa Talaia	150693	5105	SOLANACEAE	18	15	901	1	Ingestion of the cooked part of the plant	Cooked in oil	Not specified	Not specified	Fruit	Solanum	melongena	L.			Solanum melongena L.
GDR0	4479	1	1934	Eivissa	Sant Josep de sa Talaia	150694	663	LYTHRACEAE	11	15	901	1	Ingestion of the raw part of the plant	Fresh (without preparation)	Not specified	Not specified	Fruit	Punica	granatum	L.			Punica granatum L.
GDR0	4479	1	1934	Eivissa	Sant Josep de sa Talaia	150695	1773a	OLEACEAE	7	15	901	1	Ingestion of the raw part of the plant	Preserved in brine	Not specified	Not specified	Fruit	Olea	europaea	L.	europaea var. europaea		Olea europaea L. europaea var. europaea
GDR0	4479	1	1934	Eivissa	Sant Josep de sa Talaia	150695	1773a	OLEACEAE	11	15	907	1	Ingestion of the raw part of the plant	Fresh (without preparation)	Not specified	Not specified	Fruit juice	Olea	europaea	L.	europaea var. europaea		Olea europaea L. europaea var. europaea
GDR0	4479	1	1934	Eivissa	Sant Josep de sa Talaia	150696	1140	VITACEAE	11	15	901	1	Ingestion of the raw part of the plant	Fresh (without preparation)	Not specified	Not specified	Fruit	Vitis	vinifera	L.			Vitis vinifera L.
GDR0	4479	1	1934	Eivissa	Sant Josep de sa Talaia	150696	1140	VITACEAE	31	15	907	1	Preparation of beverages	Drink prepared by fermentation	Not specified	Not specified	Fruit juice	Vitis	vinifera	L.			Vitis vinifera L.
GDR0	4479	1	1934	Eivissa	Sant Josep de sa Talaia	150697	5043	ROSACEAE	11	15	901	1	Ingestion of the raw part of the plant	Fresh (without preparation)	Not specified	Not specified	Fruit	Eriobotrya	japonica	(Thunb.) Lindl.			Eriobotrya japonica (Thunb.) Lindl.
GDR0	4480	1	1938	Eivissa	Sant Josep de sa Talaia	150698	2039	SOLANACEAE	22	15	901	1	Condiment	Condiment	Not specified	Not specified	Fruit	Solanum	lycopersicum	L.			Solanum lycopersicum L.
GDR0	4480	1	1938	Eivissa	Sant Josep de sa Talaia	150698	2039	SOLANACEAE	18	15	901	1	Ingestion of the cooked part of the plant	Cooked in oil	Not specified	Not specified	Fruit	Solanum	lycopersicum	L.			Solanum lycopersicum L.
GDR0	4480	1	1938	Eivissa	Sant Josep de sa Talaia	150698	2039	SOLANACEAE	11	15	901	1	Ingestion of the raw part of the plant	Fresh (without preparation)	Not specified	Not specified	Fruit	Solanum	lycopersicum	L.			Solanum lycopersicum L.
GDR0	4480	1	1938	Eivissa	Sant Josep de sa Talaia	150699	5016	SOLANACEAE	11	15	901	1	Ingestion of the raw part of the plant	Fresh (without preparation)	Not specified	Not specified	Fruit	Capsicum	annuum	L.			Capsicum annuum L.
GDR0	4480	1	1938	Eivissa	Sant Josep de sa Talaia	150699	5016	SOLANACEAE	18	15	901	1	Ingestion of the cooked part of the plant	Cooked in oil	Not specified	Not specified	Fruit	Capsicum	annuum	L.			Capsicum annuum L.
GDR0	4480	1	1938	Eivissa	Sant Josep de sa Talaia	150699	5016	SOLANACEAE	18	15	901	1	Ingestion of the cooked part of the plant	Cooked in oil	Not specified	Not specified	Fruit	Capsicum	annuum	L.			Capsicum annuum L.
GDR0	4480	1	1938	Eivissa	Sant Josep de sa Talaia	150699	5016	SOLANACEAE	18	15	901	1	Ingestion of the cooked part of the plant	Cooked in oil	Not specified	Not specified	Fruit	Capsicum	annuum	L.			Capsicum annuum L.
GDR0	4480	1	1938	Eivissa	Sant Josep de sa Talaia	150699	5016	SOLANACEAE	18	5	901	1	Ingestion of the cooked part of the plant	Cooked in oil	Starter	Escalivada (roasted vegetables)	Fruit	Capsicum	annuum	L.			Capsicum annuum L.
GDR0	4480	1	1938	Eivissa	Sant Josep de sa Talaia	150700	5105	SOLANACEAE	18	15	901	1	Ingestion of the cooked part of the plant	Cooked in oil	Not specified	Not specified	Fruit	Solanum	melongena	L.			Solanum melongena L.
GDR0	4480	1	1938	Eivissa	Sant Josep de sa Talaia	150701	5130	CUCURBITACEAE	11	15	901	1	Ingestion of the raw part of the plant	Fresh (without preparation)	Not specified	Not specified	Fruit	Cucumis	melo	L.			Cucumis melo L.
GDR0	4480	1	1938	Eivissa	Sant Josep de sa Talaia	150702	5013a	AMARANTHACEAE	13	15	800	1	Ingestion of the cooked part of the plant	Cooked in water	Not specified	Not specified	Leaf	Beta	vulgaris	L.	vulgaris var. vulgaris		Beta vulgaris L. vulgaris var. vulgaris
GDR0	4480	1	1938	Eivissa	Sant Josep de sa Talaia	150702	5013a	AMARANTHACEAE	18	15	800	1	Ingestion of the cooked part of the plant	Cooked in oil	Not specified	Not specified	Leaf	Beta	vulgaris	L.	vulgaris var. vulgaris		Beta vulgaris L. vulgaris var. vulgaris
GDR0	4480	1	1938	Eivissa	Sant Josep de sa Talaia	150703	00765BF	BRASSICACEAE	11	15	800	1	Ingestion of the raw part of the plant	Fresh (without preparation)	Not specified	Not specified	Leaf	Brassica	oleracea	L.	oleracea var. capitata	L. f. capitata	Brassica oleracea L. oleracea var. capitata L. f. capitata
GDR0	4480	1	1938	Eivissa	Sant Josep de sa Talaia	150703	00765BF	BRASSICACEAE	13	15	800	1	Ingestion of the cooked part of the plant	Cooked in water	Not specified	Not specified	Leaf	Brassica	oleracea	L.	oleracea var. capitata	L. f. capitata	Brassica oleracea L. oleracea var. capitata L. f. capitata
GDR0	4480	1	1938	Eivissa	Sant Josep de sa Talaia	150704	5137	CUCURBITACEAE	13	15	901	1	Ingestion of the cooked part of the plant	Cooked in water	Not specified	Not specified	Fruit	Cucurbita	maxima	Duch. in Lam.			Cucurbita maxima Duch. in Lam.
GDR0	4480	1	1938	Eivissa	Sant Josep de sa Talaia	150705	5036b	CUCURBITACEAE	18	15	901	1	Ingestion of the cooked part of the plant	Cooked in oil	Not specified	Not specified	Fruit	Cucurbita	pepo	L.	oblonga	Link	Cucurbita pepo L. oblonga Link
GDR0	4480	1	1938	Eivissa	Sant Josep de sa Talaia	150706	2040	SOLANACEAE	18	15	1102	1	Ingestion of the cooked part of the plant	Cooked in oil	Not specified	Not specified	Tuber	Solanum	tuberosum	L.			Solanum tuberosum L.
GDR0	4480	1	1938	Eivissa	Sant Josep de sa Talaia	150707	447	FABACEAE	18	15	901	1	Ingestion of the cooked part of the plant	Cooked in oil	Not specified	Not specified	Fruit	Vicia	faba	L.			Vicia faba L.
GDR0	4480	1	1938	Eivissa	Sant Josep de sa Talaia	150707	447	FABACEAE	13	15	1000	1	Ingestion of the cooked part of the plant	Cooked in water	Not specified	Not specified	Seed	Vicia	faba	L.			Vicia faba L.
GDR0	4480	1	1938	Eivissa	Sant Josep de sa Talaia	150708	498	FABACEAE	13	15	1000	1	Ingestion of the cooked part of the plant	Cooked in water	Not specified	Not specified	Seed	Pisum	sativum	L.			Pisum sativum L.
GDR0	4480	1	1938	Eivissa	Sant Josep de sa Talaia	150709	5005	AMARYLLIDACEAE	22	15	615	1	Condiment	Condiment	Not specified	Not specified	Bulb	Allium	sativum	L.			Allium sativum L.
GDR0	4480	1	1938	Eivissa	Sant Josep de sa Talaia	150710	5025	CUCURBITACEAE	11	15	901	1	Ingestion of the raw part of the plant	Fresh (without preparation)	Not specified	Not specified	Fruit	Citrullus	lanatus	(Thunb.) Matsumara et Nakai			Citrullus lanatus (Thunb.) Matsumara et Nakai
GDR0	4480	1	1938	Eivissa	Sant Josep de sa Talaia	150711	1773a	OLEACEAE	7	15	901	1	Ingestion of the raw part of the plant	Preserved in brine	Not specified	Not specified	Fruit	Olea	europaea	L.	europaea var. europaea		Olea europaea L. europaea var. europaea
GDR0	4480	1	1938	Eivissa	Sant Josep de sa Talaia	150712	350	ROSACEAE	11	15	901	1	Ingestion of the raw part of the plant	Fresh (without preparation)	Not specified	Not specified	Fruit	Pyrus	communis	L.			Pyrus communis L.
GDR0	4480	1	1938	Eivissa	Sant Josep de sa Talaia	150713	5043	ROSACEAE	11	15	901	1	Ingestion of the raw part of the plant	Fresh (without preparation)	Not specified	Not specified	Fruit	Eriobotrya	japonica	(Thunb.) Lindl.			Eriobotrya japonica (Thunb.) Lindl.
GDR0	4480	1	1938	Eivissa	Sant Josep de sa Talaia	150714	5092	ROSACEAE	11	15	1006	1	Ingestion of the raw part of the plant	Fresh (without preparation)	Not specified	Not specified	Kernel	Prunus	dulcis	(Mill.) Weeb.			Prunus dulcis (Mill.) Weeb.
GDR0	4480	1	1938	Eivissa	Sant Josep de sa Talaia	150714	5092	ROSACEAE	12	15	1006	1	Ingestion of the cooked part of the plant	Cooked without a vehicle	Not specified	Not specified	Kernel	Prunus	dulcis	(Mill.) Weeb.			Prunus dulcis (Mill.) Weeb.
GDR0	4480	1	1938	Eivissa	Sant Josep de sa Talaia	150715	1334	MORACEAE	11	15	900	1	Ingestion of the raw part of the plant	Fresh (without preparation)	Not specified	Not specified	Infructescence	Ficus	carica	L.			Ficus carica L.
GDR0	4480	1	1938	Eivissa	Sant Josep de sa Talaia	150716	5028	RUTACEAE	11	15	901	1	Ingestion of the raw part of the plant	Fresh (without preparation)	Not specified	Not specified	Fruit	Citrus	sinensis	(L.) Osbeck			Citrus sinensis (L.) Osbeck
GDR0	4480	1	1938	Eivissa	Sant Josep de sa Talaia	150716	5028	RUTACEAE	11	15	907	1	Ingestion of the raw part of the plant	Fresh (without preparation)	Not specified	Not specified	Fruit juice	Citrus	sinensis	(L.) Osbeck			Citrus sinensis (L.) Osbeck
GDR0	4481	1	1937	Eivissa	Sant Josep de sa Talaia	150717	2039	SOLANACEAE	22	15	901	1	Condiment	Condiment	Not specified	Not specified	Fruit	Solanum	lycopersicum	L.			Solanum lycopersicum L.
GDR0	4481	1	1937	Eivissa	Sant Josep de sa Talaia	150718	00765BF	BRASSICACEAE	11	15	800	1	Ingestion of the raw part of the plant	Fresh (without preparation)	Not specified	Not specified	Leaf	Brassica	oleracea	L.	oleracea var. capitata	L. f. capitata	Brassica oleracea L. oleracea var. capitata L. f. capitata
GDR0	4481	1	1937	Eivissa	Sant Josep de sa Talaia	150718	00765BF	BRASSICACEAE	18	15	800	1	Ingestion of the cooked part of the plant	Cooked in oil	Not specified	Not specified	Leaf	Brassica	oleracea	L.	oleracea var. capitata	L. f. capitata	Brassica oleracea L. oleracea var. capitata L. f. capitata
GDR0	4481	1	1937	Eivissa	Sant Josep de sa Talaia	150719	5016	SOLANACEAE	22	15	901	1	Condiment	Condiment	Not specified	Not specified	Fruit	Capsicum	annuum	L.			Capsicum annuum L.
GDR0	4481	1	1937	Eivissa	Sant Josep de sa Talaia	150719	5016	SOLANACEAE	18	15	901	1	Ingestion of the cooked part of the plant	Cooked in oil	Not specified	Not specified	Fruit	Capsicum	annuum	L.			Capsicum annuum L.
GDR0	4481	1	1937	Eivissa	Sant Josep de sa Talaia	150720	5105	SOLANACEAE	18	15	901	1	Ingestion of the cooked part of the plant	Cooked in oil	Not specified	Not specified	Fruit	Solanum	melongena	L.			Solanum melongena L.
GDR0	4481	1	1937	Eivissa	Sant Josep de sa Talaia	150721	2040	SOLANACEAE	13	15	1102	1	Ingestion of the cooked part of the plant	Cooked in water	Not specified	Not specified	Tuber	Solanum	tuberosum	L.			Solanum tuberosum L.
GDR0	4481	1	1937	Eivissa	Sant Josep de sa Talaia	150721	2040	SOLANACEAE	18	15	1102	1	Ingestion of the cooked part of the plant	Cooked in oil	Not specified	Not specified	Tuber	Solanum	tuberosum	L.			Solanum tuberosum L.
GDR0	4481	1	1937	Eivissa	Sant Josep de sa Talaia	150721	2040	SOLANACEAE	18	5	1102	1	Ingestion of the cooked part of the plant	Cooked in oil	Starter	Escalivada (roasted vegetables)	Tuber	Solanum	tuberosum	L.			Solanum tuberosum L.
GDR0	4481	1	1937	Eivissa	Sant Josep de sa Talaia	150722	5028	RUTACEAE	11	15	901	1	Ingestion of the raw part of the plant	Fresh (without preparation)	Not specified	Not specified	Fruit	Citrus	sinensis	(L.) Osbeck			Citrus sinensis (L.) Osbeck
GDR0	4481	1	1937	Eivissa	Sant Josep de sa Talaia	150722	5028	RUTACEAE	11	15	907	1	Ingestion of the raw part of the plant	Fresh (without preparation)	Not specified	Not specified	Fruit juice	Citrus	sinensis	(L.) Osbeck			Citrus sinensis (L.) Osbeck
GDR0	4481	1	1937	Eivissa	Sant Josep de sa Talaia	150723	541	FABACEAE	11	15	300	2	Ingestion of the raw part of the plant	Fresh (without preparation)	Not specified	Not specified	Aerial part	Medicago	sativa	L.			Medicago sativa L.
GDR0	4487	1	1934	Eivissa	Sant Josep de sa Talaia	150753	2039	SOLANACEAE	22	15	901	1	Condiment	Condiment	Not specified	Not specified	Fruit	Solanum	lycopersicum	L.			Solanum lycopersicum L.
GDR0	4487	1	1934	Eivissa	Sant Josep de sa Talaia	150753	2039	SOLANACEAE	18	15	901	1	Ingestion of the cooked part of the plant	Cooked in oil	Not specified	Not specified	Fruit	Solanum	lycopersicum	L.			Solanum lycopersicum L.
GDR0	4487	1	1934	Eivissa	Sant Josep de sa Talaia	150753	2039	SOLANACEAE	11	15	901	1	Ingestion of the raw part of the plant	Fresh (without preparation)	Not specified	Not specified	Fruit	Solanum	lycopersicum	L.			Solanum lycopersicum L.
GDR0	4487	1	1934	Eivissa	Sant Josep de sa Talaia	150754	5016	SOLANACEAE	18	15	901	1	Ingestion of the cooked part of the plant	Cooked in oil	Not specified	Not specified	Fruit	Capsicum	annuum	L.			Capsicum annuum L.
GDR0	4487	1	1934	Eivissa	Sant Josep de sa Talaia	150754	5016	SOLANACEAE	11	15	901	1	Ingestion of the raw part of the plant	Fresh (without preparation)	Not specified	Not specified	Fruit	Capsicum	annuum	L.			Capsicum annuum L.
GDR0	4487	1	1934	Eivissa	Sant Josep de sa Talaia	150754	5016	SOLANACEAE	18	5	901	0	Ingestion of the cooked part of the plant	Cooked in oil	Starter	Escalivada (roasted vegetables)	Fruit	Capsicum	annuum	L.			Capsicum annuum L.
GDR0	4487	1	1934	Eivissa	Sant Josep de sa Talaia	150755	5025	CUCURBITACEAE	11	15	901	1	Ingestion of the raw part of the plant	Fresh (without preparation)	Not specified	Not specified	Fruit	Citrullus	lanatus	(Thunb.) Matsumara et Nakai			Citrullus lanatus (Thunb.) Matsumara et Nakai
GDR0	4487	1	1934	Eivissa	Sant Josep de sa Talaia	150756	5057	ASTERACEAE	11	15	800	1	Ingestion of the raw part of the plant	Fresh (without preparation)	Not specified	Not specified	Leaf	Lactuca	sativa	L.			Lactuca sativa L.
GDR0	4487	1	1934	Eivissa	Sant Josep de sa Talaia	150757	00765BF	BRASSICACEAE	13	15	800	1	Ingestion of the cooked part of the plant	Cooked in water	Not specified	Not specified	Leaf	Brassica	oleracea	L.	oleracea var. capitata	L. f. capitata	Brassica oleracea L. oleracea var. capitata L. f. capitata
GDR0	4487	1	1934	Eivissa	Sant Josep de sa Talaia	150758	447	FABACEAE	18	15	901	1	Ingestion of the cooked part of the plant	Cooked in oil	Not specified	Not specified	Fruit	Vicia	faba	L.			Vicia faba L.
GDR0	4487	1	1934	Eivissa	Sant Josep de sa Talaia	150758	447	FABACEAE	13	15	1000	1	Ingestion of the cooked part of the plant	Cooked in water	Not specified	Not specified	Seed	Vicia	faba	L.			Vicia faba L.
GDR0	4487	1	1934	Eivissa	Sant Josep de sa Talaia	150759	5004	AMARYLLIDACEAE	18	15	615	1	Ingestion of the cooked part of the plant	Cooked in oil	Not specified	Not specified	Bulb	Allium	cepa	L.			Allium cepa L.
GDR0	4487	1	1934	Eivissa	Sant Josep de sa Talaia	150759	5004	AMARYLLIDACEAE	11	15	615	1	Ingestion of the raw part of the plant	Fresh (without preparation)	Not specified	Not specified	Bulb	Allium	cepa	L.			Allium cepa L.
GDR0	4487	1	1934	Eivissa	Sant Josep de sa Talaia	150760	00765BE	BRASSICACEAE	13	15	500	1	Ingestion of the cooked part of the plant	Cooked in water	Not specified	Not specified	Inflorescence	Brassica	oleracea	L.	oleracea var. botrytis	L.	Brassica oleracea L. oleracea var. botrytis L.
GDR0	4487	1	1934	Eivissa	Sant Josep de sa Talaia	150761	5105	SOLANACEAE	18	15	901	1	Ingestion of the cooked part of the plant	Cooked in oil	Not specified	Not specified	Fruit	Solanum	melongena	L.			Solanum melongena L.
GDR0	4487	1	1934	Eivissa	Sant Josep de sa Talaia	150762	5013a	AMARANTHACEAE	13	15	800	1	Ingestion of the cooked part of the plant	Cooked in water	Not specified	Not specified	Leaf	Beta	vulgaris	L.	vulgaris var. vulgaris		Beta vulgaris L. vulgaris var. vulgaris
GDR0	4487	1	1934	Eivissa	Sant Josep de sa Talaia	150763	2040	SOLANACEAE	18	15	1102	1	Ingestion of the cooked part of the plant	Cooked in oil	Not specified	Not specified	Tuber	Solanum	tuberosum	L.			Solanum tuberosum L.
GDR0	4487	1	1934	Eivissa	Sant Josep de sa Talaia	150763	2040	SOLANACEAE	13	15	1102	1	Ingestion of the cooked part of the plant	Cooked in water	Not specified	Not specified	Tuber	Solanum	tuberosum	L.			Solanum tuberosum L.
GDR0	4487	1	1934	Eivissa	Sant Josep de sa Talaia	150763	2040	SOLANACEAE	18	15	1102	1	Ingestion of the cooked part of the plant	Cooked in oil	Not specified	Not specified	Tuber	Solanum	tuberosum	L.			Solanum tuberosum L.
GDR0	4487	1	1934	Eivissa	Sant Josep de sa Talaia	150764	5028	RUTACEAE	11	15	901	1	Ingestion of the raw part of the plant	Fresh (without preparation)	Not specified	Not specified	Fruit	Citrus	sinensis	(L.) Osbeck			Citrus sinensis (L.) Osbeck
GDR0	4487	1	1934	Eivissa	Sant Josep de sa Talaia	150764	5028	RUTACEAE	11	15	907	1	Ingestion of the raw part of the plant	Fresh (without preparation)	Not specified	Not specified	Fruit juice	Citrus	sinensis	(L.) Osbeck			Citrus sinensis (L.) Osbeck
GDR0	4487	1	1934	Eivissa	Sant Josep de sa Talaia	150765	5027	RUTACEAE	22	15	907	1	Condiment	Condiment	Not specified	Not specified	Fruit juice	Citrus	limon	(L.) Burm.			Citrus limon (L.) Burm.
GDR0	4487	1	1934	Eivissa	Sant Josep de sa Talaia	150766	5041	EBENACEAE	11	15	901	1	Ingestion of the raw part of the plant	Fresh (without preparation)	Not specified	Not specified	Fruit	Diospyros	kaki	Linn.f.			Diospyros kaki Linn.f.
GDR0	4487	1	1934	Eivissa	Sant Josep de sa Talaia	150767	1140	VITACEAE	11	15	901	1	Ingestion of the raw part of the plant	Fresh (without preparation)	Not specified	Not specified	Fruit	Vitis	vinifera	L.			Vitis vinifera L.
GDR0	4487	1	1934	Eivissa	Sant Josep de sa Talaia	150767	1140	VITACEAE	31	15	907	1	Preparation of beverages	Drink prepared by fermentation	Not specified	Not specified	Fruit juice	Vitis	vinifera	L.			Vitis vinifera L.
GDR0	4487	1	1934	Eivissa	Sant Josep de sa Talaia	150768	96	LAURACEAE	22	15	800	1	Condiment	Condiment	Not specified	Not specified	Leaf	Laurus	nobilis	L.			Laurus nobilis L.
GDR0	4493	1	1947	Eivissa	Eivissa	151049	5027	RUTACEAE	26	15	800	1	Preparation of beverages	Drink prepared with spirits	Not specified	Not specified	Leaf	Citrus	limon	(L.) Burm.			Citrus limon (L.) Burm.
GDR0	4493	1	1947	Eivissa	Eivissa	151049	5027	RUTACEAE	26	15	901	1	Preparation of beverages	Drink prepared with spirits	Not specified	Not specified	Fruit	Citrus	limon	(L.) Burm.			Citrus limon (L.) Burm.
GDR0	4493	1	1947	Eivissa	Eivissa	151049	5027	RUTACEAE	22	15	800	1	Condiment	Condiment	Not specified	Not specified	Leaf	Citrus	limon	(L.) Burm.			Citrus limon (L.) Burm.
GDR0	4493	1	1947	Eivissa	Eivissa	151068	1305	JUGLANDACEAE	26	15	800	1	Preparation of beverages	Drink prepared with spirits	Not specified	Not specified	Leaf	Juglans	regia	L.			Juglans regia L.
GDR0	4493	1	1947	Eivissa	Eivissa	151069	2000	LAMIACEAE	21	15	300	2	Type of ingestion not specified	Preparation method not specified	Not specified	Not specified	Aerial part	Rosmarinus	officinalis	L.			Rosmarinus officinalis L.
GDR0	4493	1	1947	Eivissa	Eivissa	151069	2000	LAMIACEAE	26	15	603	1	Preparation of beverages	Drink prepared with spirits	Not specified	Not specified	Flowering stem	Rosmarinus	officinalis	L.			Rosmarinus officinalis L.
GDR0	4493	1	1947	Eivissa	Eivissa	151070	5061	VERBENACEAE	26	15	302	1	Preparation of beverages	Drink prepared with spirits	Not specified	Not specified	Flowering aerial part	Lippia	triphylla	(L'Hér.) O.Kuntze			Lippia triphylla (L'Hér.) O.Kuntze
GDR0	4493	1	1947	Eivissa	Eivissa	151071	2008	LAMIACEAE	26	15	300	1	Preparation of beverages	Drink prepared with spirits	Not specified	Not specified	Aerial part	Salvia	officinalis	L.			Salvia officinalis L.
GDR0	4493	1	1947	Eivissa	Eivissa	151073	1140	VITACEAE	31	15	907	1	Preparation of beverages	Drink prepared by fermentation	Not specified	Not specified	Fruit juice	Vitis	vinifera	L.			Vitis vinifera L.
GDR0	4493	1	1947	Eivissa	Eivissa	151074	5028	RUTACEAE	26	15	901	1	Preparation of beverages	Drink prepared with spirits	Not specified	Not specified	Fruit	Citrus	sinensis	(L.) Osbeck			Citrus sinensis (L.) Osbeck
GDR0	4493	1	1947	Eivissa	Eivissa	151075	2481	ASTERACEAE	26	15	500	1	Preparation of beverages	Drink prepared with spirits	Not specified	Not specified	Inflorescence	Santolina	chamaecyparissus	L.			Santolina chamaecyparissus L.
GDR0	4493	1	1947	Eivissa	Eivissa	151076	2634	ASTERACEAE	34	15	505	1	Coagulating agent (rennet)	Curd	Not specified	Not specified	Flower	Cynara	cardunculus	L.			Cynara cardunculus L.
GDR0	4493	1	1947	Eivissa	Eivissa	151077	1334	MORACEAE	34	15	600	1	Coagulating agent (rennet)	Curd	Not specified	Not specified	Stem	Ficus	carica	L.			Ficus carica L.
GDR0	4493	1	1947	Eivissa	Eivissa	151078	5041	EBENACEAE	11	15	901	1	Ingestion of the raw part of the plant	Fresh (without preparation)	Not specified	Not specified	Fruit	Diospyros	kaki	Linn.f.			Diospyros kaki Linn.f.
GDR0	4493	1	1947	Eivissa	Eivissa	151079	1691	ERICACEAE	11	15	901	1	Ingestion of the raw part of the plant	Fresh (without preparation)	Not specified	Not specified	Fruit	Arbutus	unedo	L.			Arbutus unedo L.
GDR0	4493	1	1947	Eivissa	Eivissa	151080	352	ROSACEAE	11	15	901	1	Ingestion of the raw part of the plant	Fresh (without preparation)	Not specified	Not specified	Fruit	Sorbus	domestica	L.			Sorbus domestica L.
GDR0	4493	1	1947	Eivissa	Eivissa	151178	3004	ASPARAGACEAE	18	15	1101	1	Ingestion of the cooked part of the plant	Cooked in oil	Not specified	Not specified	Turion	Asparagus	horridus	L. in J.A.Murray			Asparagus horridus L. in J.A.Murray
GDR0	4493	1	1947	Eivissa	Eivissa	151179	3005	ASPARAGACEAE	21	15	1101	1	Type of ingestion not specified	Preparation method not specified	Not specified	Not specified	Turion	Asparagus	acutifolius	L.			Asparagus acutifolius L.
GDR0	4493	1	1947	Eivissa	Eivissa	151180	662	MYRTACEAE	11	15	901	1	Ingestion of the raw part of the plant	Fresh (without preparation)	Not specified	Not specified	Fruit	Myrtus	communis	L.			Myrtus communis L.
GDR0	4493	1	1947	Eivissa	Eivissa	151180	662	MYRTACEAE	26	15	300	1	Preparation of beverages	Drink prepared with spirits	Not specified	Not specified	Aerial part	Myrtus	communis	L.			Myrtus communis L.
GDR0	4493	1	1947	Eivissa	Eivissa	151181	1979	LAMIACEAE	22	15	302	1	Condiment	Condiment	Not specified	Not specified	Flowering aerial part	Thymbra	capitata	(L.) Cav.			Thymbra capitata (L.) Cav.
GDR0	4493	1	1947	Eivissa	Eivissa	151181	1979	LAMIACEAE	26	15	302	1	Preparation of beverages	Drink prepared with spirits	Not specified	Not specified	Flowering aerial part	Thymbra	capitata	(L.) Cav.			Thymbra capitata (L.) Cav.
GDR0	4493	1	1947	Eivissa	Eivissa	151182	0089a	CUPRESSACEAE	26	15	1100	1	Preparation of beverages	Drink prepared with spirits	Not specified	Not specified	Root	Juniperus	oxycedrus	L.	oxycedrus		Juniperus oxycedrus L. oxycedrus
GDR0	4493	1	1947	Eivissa	Eivissa	151182	0089a	CUPRESSACEAE	26	15	923	1	Preparation of beverages	Drink prepared with spirits	Not specified	Not specified	Fructification	Juniperus	oxycedrus	L.	oxycedrus		Juniperus oxycedrus L. oxycedrus
GDR0	4493	1	1947	Eivissa	Eivissa	151183	1107b	RUTACEAE	26	15	303	1	Preparation of beverages	Drink prepared with spirits	Not specified	Not specified	Aerial part fructified	Ruta	chalepensis	L.	chalepensis		Ruta chalepensis L. chalepensis
GDR0	4493	1	1947	Eivissa	Eivissa	151184	1897	LAMIACEAE	26	15	601	1	Preparation of beverages	Drink prepared with spirits	Not specified	Not specified	Stem with leaves/branches	Teucrium	polium	L.			Teucrium polium L.
GDR0	4493	1	1947	Eivissa	Eivissa	151185	82	PINACEAE	21	15	1002	2	Type of ingestion not specified	Preparation method not specified	Not specified	Not specified	Whole seed	Pinus	halepensis	Mill.			Pinus halepensis Mill.
GDR0	4493	1	1947	Eivissa	Eivissa	151185	82	PINACEAE	26	15	923	1	Preparation of beverages	Drink prepared with spirits	Not specified	Not specified	Fructification	Pinus	halepensis	Mill.			Pinus halepensis Mill.
GDR0	4493	1	1947	Eivissa	Eivissa	151186	1974	LAMIACEAE	26	15	300	1	Preparation of beverages	Drink prepared with spirits	Not specified	Not specified	Aerial part	Satureja	calamintha	(L.) Scheele			Satureja calamintha (L.) Scheele
GDR0	4493	1	1947	Eivissa	Eivissa	151187	5069	LAMIACEAE	26	15	300	1	Preparation of beverages	Drink prepared with spirits	Not specified	Not specified	Aerial part	Mentha	×piperita	L.			Mentha ×piperita L.
GDR0	4493	1	1947	Eivissa	Eivissa	151188	1203a	APIACEAE	26	15	600	1	Preparation of beverages	Drink prepared with spirits	Not specified	Not specified	Stem	Foeniculum	vulgare	Mill.	piperitum	(Ucria) Cout.	Foeniculum vulgare Mill. piperitum (Ucria) Cout.
GDR0	4493	1	1947	Eivissa	Eivissa	151188	1203a	APIACEAE	22	15	300	1	Condiment	Condiment	Not specified	Not specified	Aerial part	Foeniculum	vulgare	Mill.	piperitum	(Ucria) Cout.	Foeniculum vulgare Mill. piperitum (Ucria) Cout.
GDR0	4493	1	1947	Eivissa	Eivissa	151189	1996	LAMIACEAE	26	15	300	1	Preparation of beverages	Drink prepared with spirits	Not specified	Not specified	Aerial part	Mentha	spicata	L.			Mentha spicata L.
GDR0	4493	1	1947	Eivissa	Eivissa	151190	1977	LAMIACEAE	26	15	300	1	Preparation of beverages	Drink prepared with spirits	Not specified	Not specified	Aerial part	Origanum	vulgare	L.			Origanum vulgare L.
GDR0	4493	1	1947	Eivissa	Eivissa	151191	96	LAURACEAE	26	15	800	1	Preparation of beverages	Drink prepared with spirits	Not specified	Not specified	Leaf	Laurus	nobilis	L.			Laurus nobilis L.
GDR0	4493	1	1947	Eivissa	Eivissa	151191	96	LAURACEAE	22	15	800	1	Condiment	Condiment	Not specified	Not specified	Leaf	Laurus	nobilis	L.			Laurus nobilis L.
GDR0	4493	1	1947	Eivissa	Eivissa	151192	1126	ANACARDIACEAE	11	15	300	2	Ingestion of the raw part of the plant	Fresh (without preparation)	Not specified	Not specified	Aerial part	Pistacia	lentiscus	L.			Pistacia lentiscus L.
GDR0	4493	1	1947	Eivissa	Eivissa	151192	1126	ANACARDIACEAE	26	15	300	1	Preparation of beverages	Drink prepared with spirits	Not specified	Not specified	Aerial part	Pistacia	lentiscus	L.			Pistacia lentiscus L.
GDR0	4493	1	1947	Eivissa	Eivissa	151193	273	ROSACEAE	26	15	300	1	Preparation of beverages	Drink prepared with spirits	Not specified	Not specified	Aerial part	Rubus	ulmifolius	Schott			Rubus ulmifolius Schott
GDR0	4493	1	1947	Eivissa	Eivissa	151194	1050	MALVACEAE	26	15	601	1	Preparation of beverages	Drink prepared with spirits	Not specified	Not specified	Stem with leaves/branches	Tilia	cordata	Mill.			Tilia cordata Mill.
GDR0	4493	1	1947	Eivissa	Eivissa	151195	5044	MYRTACEAE	26	15	601	1	Preparation of beverages	Drink prepared with spirits	Not specified	Not specified	Stem with leaves/branches	Eucalyptus	camaldulensis	Dehnh.			Eucalyptus camaldulensis Dehnh.
GDR0	4493	1	1947	Eivissa	Eivissa	151196	21523	RUTACEAE	26	15	800	1	Preparation of beverages	Drink prepared with spirits	Not specified	Not specified	Leaf	Citrus	medica	L.			Citrus medica L.
GDR0	4493	1	1947	Eivissa	Eivissa	151197	5053	POACEAE	1	15	901	2	Ingestion of the raw part of the plant	Air-dried preserved	Not specified	Not specified	Fruit	Hordeum	vulgare	L.			Hordeum vulgare L.
GDR0	4493	1	1947	Eivissa	Eivissa	151198	5012	POACEAE	21	15	901	2	Type of ingestion not specified	Preparation method not specified	Not specified	Not specified	Fruit	Avena	sativa	L.			Avena sativa L.
GDR0	4493	1	1947	Eivissa	Eivissa	151199	620	FABACEAE	11	15	300	2	Ingestion of the raw part of the plant	Fresh (without preparation)	Not specified	Not specified	Aerial part	Anthyllis	cytisoides	L.			Anthyllis cytisoides L.
GDR0	4493	1	1947	Eivissa	Eivissa	151200	372	FABACEAE	22	15	800	1	Condiment	Condiment	Not specified	Not specified	Leaf	Ceratonia	siliqua	L.			Ceratonia siliqua L.
GDR0	4509	1	1982	Eivissa	Santa Eulària des Riu	151468	2039	SOLANACEAE	11	15	901	1	Ingestion of the raw part of the plant	Fresh (without preparation)	Not specified	Not specified	Fruit	Solanum	lycopersicum	L.			Solanum lycopersicum L.
GDR0	4509	1	1982	Eivissa	Santa Eulària des Riu	151468	2039	SOLANACEAE	22	15	901	1	Condiment	Condiment	Not specified	Not specified	Fruit	Solanum	lycopersicum	L.			Solanum lycopersicum L.
GDR0	4509	1	1982	Eivissa	Santa Eulària des Riu	151469	5016	SOLANACEAE	22	15	901	1	Condiment	Condiment	Not specified	Not specified	Fruit	Capsicum	annuum	L.			Capsicum annuum L.
GDR0	4509	1	1982	Eivissa	Santa Eulària des Riu	151470	1140	VITACEAE	31	15	907	1	Preparation of beverages	Drink prepared by fermentation	Not specified	Not specified	Fruit juice	Vitis	vinifera	L.			Vitis vinifera L.
GDR0	4509	1	1982	Eivissa	Santa Eulària des Riu	151470	1140	VITACEAE	11	15	901	1	Ingestion of the raw part of the plant	Fresh (without preparation)	Not specified	Not specified	Fruit	Vitis	vinifera	L.			Vitis vinifera L.
GDR0	4509	1	1982	Eivissa	Santa Eulària des Riu	151470	1140	VITACEAE	11	15	901	1	Ingestion of the raw part of the plant	Fresh (without preparation)	Not specified	Not specified	Fruit	Vitis	vinifera	L.			Vitis vinifera L.
GDR0	4509	1	1982	Eivissa	Santa Eulària des Riu	151470	1140	VITACEAE	11	15	901	1	Ingestion of the raw part of the plant	Fresh (without preparation)	Not specified	Not specified	Fruit	Vitis	vinifera	L.			Vitis vinifera L.
GDR0	4509	1	1982	Eivissa	Santa Eulària des Riu	151470	1140	VITACEAE	11	15	901	1	Ingestion of the raw part of the plant	Fresh (without preparation)	Not specified	Not specified	Fruit	Vitis	vinifera	L.			Vitis vinifera L.
GDR0	4509	1	1982	Eivissa	Santa Eulària des Riu	151470	1140	VITACEAE	31	15	907	1	Preparation of beverages	Drink prepared by fermentation	Not specified	Not specified	Fruit juice	Vitis	vinifera	L.			Vitis vinifera L.
GDR0	4509	1	1982	Eivissa	Santa Eulària des Riu	151470	1140	VITACEAE	31	15	907	1	Preparation of beverages	Drink prepared by fermentation	Not specified	Not specified	Fruit juice	Vitis	vinifera	L.			Vitis vinifera L.
GDR0	4509	1	1982	Eivissa	Santa Eulària des Riu	151471	5092	ROSACEAE	11	15	1006	1	Ingestion of the raw part of the plant	Fresh (without preparation)	Not specified	Not specified	Kernel	Prunus	dulcis	(Mill.) Weeb.			Prunus dulcis (Mill.) Weeb.
GDR0	4509	1	1982	Eivissa	Santa Eulària des Riu	151471	5092	ROSACEAE	11	15	1006	1	Ingestion of the raw part of the plant	Fresh (without preparation)	Not specified	Not specified	Kernel	Prunus	dulcis	(Mill.) Weeb.			Prunus dulcis (Mill.) Weeb.
GDR0	4509	1	1982	Eivissa	Santa Eulària des Riu	151471	5092	ROSACEAE	12	15	1006	1	Ingestion of the cooked part of the plant	Cooked without a vehicle	Not specified	Not specified	Kernel	Prunus	dulcis	(Mill.) Weeb.			Prunus dulcis (Mill.) Weeb.
GDR0	4509	1	1982	Eivissa	Santa Eulària des Riu	151471	5092	ROSACEAE	11	15	1006	1	Ingestion of the raw part of the plant	Fresh (without preparation)	Not specified	Not specified	Kernel	Prunus	dulcis	(Mill.) Weeb.			Prunus dulcis (Mill.) Weeb.
GDR0	4509	1	1982	Eivissa	Santa Eulària des Riu	151471	5092	ROSACEAE	12	15	1006	1	Ingestion of the cooked part of the plant	Cooked without a vehicle	Not specified	Not specified	Kernel	Prunus	dulcis	(Mill.) Weeb.			Prunus dulcis (Mill.) Weeb.
GDR0	4509	1	1982	Eivissa	Santa Eulària des Riu	151471	5092	ROSACEAE	12	15	1006	1	Ingestion of the cooked part of the plant	Cooked without a vehicle	Not specified	Not specified	Kernel	Prunus	dulcis	(Mill.) Weeb.			Prunus dulcis (Mill.) Weeb.
GDR0	4509	1	1982	Eivissa	Santa Eulària des Riu	151471	5092	ROSACEAE	12	15	1006	1	Ingestion of the cooked part of the plant	Cooked without a vehicle	Not specified	Not specified	Kernel	Prunus	dulcis	(Mill.) Weeb.			Prunus dulcis (Mill.) Weeb.
GDR0	4509	1	1982	Eivissa	Santa Eulària des Riu	151471	5092	ROSACEAE	11	15	1006	1	Ingestion of the raw part of the plant	Fresh (without preparation)	Not specified	Not specified	Kernel	Prunus	dulcis	(Mill.) Weeb.			Prunus dulcis (Mill.) Weeb.
GDR0	4509	1	1982	Eivissa	Santa Eulària des Riu	151473	5092	ROSACEAE	11	15	1006	1	Ingestion of the raw part of the plant	Fresh (without preparation)	Not specified	Not specified	Kernel	Prunus	dulcis	(Mill.) Weeb.			Prunus dulcis (Mill.) Weeb.
GDR0	4509	1	1982	Eivissa	Santa Eulària des Riu	151473	5092	ROSACEAE	12	15	1006	0	Ingestion of the cooked part of the plant	Cooked without a vehicle	Not specified	Not specified	Kernel	Prunus	dulcis	(Mill.) Weeb.			Prunus dulcis (Mill.) Weeb.
GDR0	4509	1	1982	Eivissa	Santa Eulària des Riu	151474	447	FABACEAE	13	15	1000	1	Ingestion of the cooked part of the plant	Cooked in water	Not specified	Not specified	Seed	Vicia	faba	L.			Vicia faba L.
GDR0	4509	1	1982	Eivissa	Santa Eulària des Riu	151474	447	FABACEAE	13	15	1000	1	Ingestion of the cooked part of the plant	Cooked in water	Not specified	Not specified	Seed	Vicia	faba	L.			Vicia faba L.
GDR0	4509	1	1982	Eivissa	Santa Eulària des Riu	151474	447	FABACEAE	21	15	1000	2	Type of ingestion not specified	Preparation method not specified	Not specified	Not specified	Seed	Vicia	faba	L.			Vicia faba L.
GDR0	4509	1	1982	Eivissa	Santa Eulària des Riu	151475	5058	FABACEAE	13	15	1000	1	Ingestion of the cooked part of the plant	Cooked in water	Not specified	Not specified	Seed	Lathyrus	sativus	L.			Lathyrus sativus L.
GDR0	4509	1	1982	Eivissa	Santa Eulària des Riu	151476	498	FABACEAE	13	15	901	1	Ingestion of the cooked part of the plant	Cooked in water	Not specified	Not specified	Fruit	Pisum	sativum	L.			Pisum sativum L.
GDR0	4509	1	1982	Eivissa	Santa Eulària des Riu	151477	5121	POACEAE	12	15	1000	1	Ingestion of the cooked part of the plant	Cooked without a vehicle	Not specified	Not specified	Seed	Zea	mays	L.			Zea mays L.
GDR0	4509	1	1982	Eivissa	Santa Eulària des Riu	151477	5121	POACEAE	21	15	1000	1	Type of ingestion not specified	Preparation method not specified	Not specified	Not specified	Seed	Zea	mays	L.			Zea mays L.
GDR0	4509	1	1982	Eivissa	Santa Eulària des Riu	151478	5004	AMARYLLIDACEAE	11	15	615	1	Ingestion of the raw part of the plant	Fresh (without preparation)	Not specified	Not specified	Bulb	Allium	cepa	L.			Allium cepa L.
GDR0	4509	1	1982	Eivissa	Santa Eulària des Riu	151478	5004	AMARYLLIDACEAE	18	15	615	1	Ingestion of the cooked part of the plant	Cooked in oil	Not specified	Not specified	Bulb	Allium	cepa	L.			Allium cepa L.
GDR0	4509	1	1982	Eivissa	Santa Eulària des Riu	151479	2039	SOLANACEAE	11	15	901	1	Ingestion of the raw part of the plant	Fresh (without preparation)	Not specified	Not specified	Fruit	Solanum	lycopersicum	L.			Solanum lycopersicum L.
GDR0	4509	1	1982	Eivissa	Santa Eulària des Riu	151479	2039	SOLANACEAE	22	15	901	0	Condiment	Condiment	Not specified	Not specified	Fruit	Solanum	lycopersicum	L.			Solanum lycopersicum L.
GDR0	4509	1	1982	Eivissa	Santa Eulària des Riu	151480	2688	ASTERACEAE	11	15	800	1	Ingestion of the raw part of the plant	Fresh (without preparation)	Not specified	Not specified	Leaf	Cichorium	endivia	L.			Cichorium endivia L.
GDR0	4509	1	1982	Eivissa	Santa Eulària des Riu	151481	1233	APIACEAE	22	15	800	1	Condiment	Condiment	Not specified	Not specified	Leaf	Petroselinum	crispum	(Mill.) Hill			Petroselinum crispum (Mill.) Hill
GDR0	4509	1	1982	Eivissa	Santa Eulària des Riu	151482	1773a	OLEACEAE	11	15	907	1	Ingestion of the raw part of the plant	Fresh (without preparation)	Not specified	Not specified	Fruit juice	Olea	europaea	L.	europaea var. europaea		Olea europaea L. europaea var. europaea
GDR0	4509	1	1982	Eivissa	Santa Eulària des Riu	151483	5133	AMARYLLIDACEAE	18	15	800	1	Ingestion of the cooked part of the plant	Cooked in oil	Not specified	Not specified	Leaf	Allium	porrum	L.			Allium porrum L.
GDR0	4509	1	1982	Eivissa	Santa Eulària des Riu	151484	5025	CUCURBITACEAE	11	15	901	1	Ingestion of the raw part of the plant	Fresh (without preparation)	Not specified	Not specified	Fruit	Citrullus	lanatus	(Thunb.) Matsumara et Nakai			Citrullus lanatus (Thunb.) Matsumara et Nakai
GDR0	4509	1	1982	Eivissa	Santa Eulària des Riu	151485	5028	RUTACEAE	11	15	901	1	Ingestion of the raw part of the plant	Fresh (without preparation)	Not specified	Not specified	Fruit	Citrus	sinensis	(L.) Osbeck			Citrus sinensis (L.) Osbeck
GDR0	4509	1	1982	Eivissa	Santa Eulària des Riu	151485	5028	RUTACEAE	11	15	907	1	Ingestion of the raw part of the plant	Fresh (without preparation)	Not specified	Not specified	Fruit juice	Citrus	sinensis	(L.) Osbeck			Citrus sinensis (L.) Osbeck
GDR0	4509	1	1982	Eivissa	Santa Eulària des Riu	151486	5027	RUTACEAE	22	15	907	1	Condiment	Condiment	Not specified	Not specified	Fruit juice	Citrus	limon	(L.) Burm.			Citrus limon (L.) Burm.
GDR0	4510	2	1948	Eivissa	Sant Antoni de Portmany	151489	5112	POACEAE	12	15	901	1	Ingestion of the cooked part of the plant	Cooked without a vehicle	Not specified	Not specified	Fruit	Triticum	aestivum	L.			Triticum aestivum L.
GDR0	4510	2	1948	Eivissa	Sant Antoni de Portmany	151490	2039	SOLANACEAE	18	15	901	1	Ingestion of the cooked part of the plant	Cooked in oil	Not specified	Not specified	Fruit	Solanum	lycopersicum	L.			Solanum lycopersicum L.
GDR0	4510	2	1948	Eivissa	Sant Antoni de Portmany	151490	2039	SOLANACEAE	11	15	901	1	Ingestion of the raw part of the plant	Fresh (without preparation)	Not specified	Not specified	Fruit	Solanum	lycopersicum	L.			Solanum lycopersicum L.
GDR0	4510	2	1948	Eivissa	Sant Antoni de Portmany	151490	2039	SOLANACEAE	22	15	901	1	Condiment	Condiment	Not specified	Not specified	Fruit	Solanum	lycopersicum	L.			Solanum lycopersicum L.
GDR0	4510	2	1948	Eivissa	Sant Antoni de Portmany	151491	5016	SOLANACEAE	11	2	901	1	Ingestion of the raw part of the plant	Fresh (without preparation)	Starter	Salad	Fruit	Capsicum	annuum	L.			Capsicum annuum L.
GDR0	4510	2	1948	Eivissa	Sant Antoni de Portmany	151491	5016	SOLANACEAE	18	5	901	1	Ingestion of the cooked part of the plant	Cooked in oil	Starter	Escalivada (roasted vegetables)	Fruit	Capsicum	annuum	L.			Capsicum annuum L.
GDR0	4510	2	1948	Eivissa	Sant Antoni de Portmany	151492	5025	CUCURBITACEAE	11	15	901	1	Ingestion of the raw part of the plant	Fresh (without preparation)	Not specified	Not specified	Fruit	Citrullus	lanatus	(Thunb.) Matsumara et Nakai			Citrullus lanatus (Thunb.) Matsumara et Nakai
GDR0	4510	2	1948	Eivissa	Sant Antoni de Portmany	151492	5025	CUCURBITACEAE	11	15	901	1	Ingestion of the raw part of the plant	Fresh (without preparation)	Not specified	Not specified	Fruit	Citrullus	lanatus	(Thunb.) Matsumara et Nakai			Citrullus lanatus (Thunb.) Matsumara et Nakai
GDR0	4510	2	1948	Eivissa	Sant Antoni de Portmany	152678	1451	CACTACEAE	11	15	901	1	Ingestion of the raw part of the plant	Fresh (without preparation)	Not specified	Not specified	Fruit	Opuntia	maxima	Mill.			Opuntia maxima Mill.
GDR0	4510	2	1948	Eivissa	Sant Antoni de Portmany	152678	1451	CACTACEAE	11	15	901	2	Ingestion of the raw part of the plant	Fresh (without preparation)	Not specified	Not specified	Fruit	Opuntia	maxima	Mill.			Opuntia maxima Mill.
GDR0	4510	2	1948	Eivissa	Sant Antoni de Portmany	152679	5004	AMARYLLIDACEAE	11	2	615	1	Ingestion of the raw part of the plant	Fresh (without preparation)	Starter	Salad	Bulb	Allium	cepa	L.			Allium cepa L.
GDR0	4510	2	1948	Eivissa	Sant Antoni de Portmany	152679	5004	AMARYLLIDACEAE	11	2	800	1	Ingestion of the raw part of the plant	Fresh (without preparation)	Starter	Salad	Leaf	Allium	cepa	L.			Allium cepa L.
GDR0	4510	2	1948	Eivissa	Sant Antoni de Portmany	152679	5004	AMARYLLIDACEAE	18	15	615	1	Ingestion of the cooked part of the plant	Cooked in oil	Not specified	Not specified	Bulb	Allium	cepa	L.			Allium cepa L.
GDR0	4510	2	1948	Eivissa	Sant Antoni de Portmany	152679	5004	AMARYLLIDACEAE	18	15	800	1	Ingestion of the cooked part of the plant	Cooked in oil	Not specified	Not specified	Leaf	Allium	cepa	L.			Allium cepa L.
GDR0	4510	2	1948	Eivissa	Sant Antoni de Portmany	152681	5013b	AMARANTHACEAE	11	15	800	2	Ingestion of the raw part of the plant	Fresh (without preparation)	Not specified	Not specified	Leaf	Beta	vulgaris	L.	vulgaris var. conditiva	Alef.	Beta vulgaris L. vulgaris var. conditiva Alef.
GDR0	4510	2	1948	Eivissa	Sant Antoni de Portmany	152681	5013b	AMARANTHACEAE	11	15	1100	2	Ingestion of the raw part of the plant	Fresh (without preparation)	Not specified	Not specified	Root	Beta	vulgaris	L.	vulgaris var. conditiva	Alef.	Beta vulgaris L. vulgaris var. conditiva Alef.
GDR0	4510	2	1948	Eivissa	Sant Antoni de Portmany	152701	366	ROSACEAE	11	15	901	1	Ingestion of the raw part of the plant	Fresh (without preparation)	Not specified	Not specified	Fruit	Prunus	avium	(L.) L.			Prunus avium (L.) L.
GDR0	4510	2	1948	Eivissa	Sant Antoni de Portmany	152703	5140	ROSACEAE	11	15	901	1	Ingestion of the raw part of the plant	Fresh (without preparation)	Not specified	Not specified	Fruit	Prunus	armeniaca	L.			Prunus armeniaca L.
GDR0	4510	2	1948	Eivissa	Sant Antoni de Portmany	152705	350	ROSACEAE	11	15	901	1	Ingestion of the raw part of the plant	Fresh (without preparation)	Not specified	Not specified	Fruit	Pyrus	communis	L.			Pyrus communis L.
GDR0	4510	2	1948	Eivissa	Sant Antoni de Portmany	152707	1334	MORACEAE	34	15	1202	1	Coagulating agent (rennet)	Curd	Not specified	Not specified	Latex	Ficus	carica	L.			Ficus carica L.
GDR0	4510	2	1948	Eivissa	Sant Antoni de Portmany	152707	1334	MORACEAE	11	15	900	1	Ingestion of the raw part of the plant	Fresh (without preparation)	Not specified	Not specified	Infructescence	Ficus	carica	L.			Ficus carica L.
GDR0	4510	2	1948	Eivissa	Sant Antoni de Portmany	152707	1334	MORACEAE	1	15	900	1	Ingestion of the raw part of the plant	Air-dried preserved	Not specified	Not specified	Infructescence	Ficus	carica	L.			Ficus carica L.
GDR0	4510	2	1948	Eivissa	Sant Antoni de Portmany	152714	1979	LAMIACEAE	22	15	302	1	Condiment	Condiment	Not specified	Not specified	Flowering aerial part	Thymbra	capitata	(L.) Cav.			Thymbra capitata (L.) Cav.
GDR0	4510	2	1948	Eivissa	Sant Antoni de Portmany	152720	1105	RUTACEAE	11	15	901	1	Ingestion of the raw part of the plant	Fresh (without preparation)	Not specified	Not specified	Fruit	Cneorum	tricoccon	L.			Cneorum tricoccon L.
GDR0	4510	2	1948	Eivissa	Sant Antoni de Portmany	152722	2734	ASTERACEAE	18	15	800	1	Ingestion of the raw part of the plant	Cooked in oil	Not specified	Not specified	Leaf	Sonchus	tenerrimus	L.			Sonchus tenerrimus L.
GDR0	4510	2	1948	Eivissa	Sant Antoni de Portmany	152725	1140	VITACEAE	31	15	907	1	Preparation of beverages	Drink prepared by fermentation	Not specified	Not specified	Fruit juice	Vitis	vinifera	L.			Vitis vinifera L.
GDR0	4510	2	1948	Eivissa	Sant Antoni de Portmany	152726	1298a	FAGACEAE	11	15	1000	1	Ingestion of the raw part of the plant	Fresh (without preparation)	Not specified	Not specified	Seed	Quercus	ilex	L.	ilex		Quercus ilex L. ilex
GDR0	4510	2	1948	Eivissa	Sant Antoni de Portmany	152728	1296	FAGACEAE	11	15	1000	1	Ingestion of the raw part of the plant	Fresh (without preparation)	Not specified	Not specified	Seed	Quercus	coccifera	L.			Quercus coccifera L.
GDR0	4510	2	1948	Eivissa	Sant Antoni de Portmany	152730	2040	SOLANACEAE	13	15	1102	1	Ingestion of the cooked part of the plant	Cooked in water	Not specified	Not specified	Tuber	Solanum	tuberosum	L.			Solanum tuberosum L.
GDR0	4510	2	1948	Eivissa	Sant Antoni de Portmany	152730	2040	SOLANACEAE	18	15	1102	1	Ingestion of the cooked part of the plant	Cooked in oil	Not specified	Not specified	Tuber	Solanum	tuberosum	L.			Solanum tuberosum L.
GDR0	4510	2	1948	Eivissa	Sant Antoni de Portmany	152730	2040	SOLANACEAE	18	5	1102	1	Ingestion of the cooked part of the plant	Cooked in oil	Starter	Escalivada (roasted vegetables)	Tuber	Solanum	tuberosum	L.			Solanum tuberosum L.
GDR0	4510	2	1948	Eivissa	Sant Antoni de Portmany	152732	2687	ASTERACEAE	11	15	800	1	Ingestion of the raw part of the plant	Fresh (without preparation)	Not specified	Not specified	Leaf	Cichorium	intybus	L.			Cichorium intybus L.
GDR0	4510	2	1948	Eivissa	Sant Antoni de Portmany	152732	2687	ASTERACEAE	11	15	800	2	Ingestion of the raw part of the plant	Fresh (without preparation)	Not specified	Not specified	Leaf	Cichorium	intybus	L.			Cichorium intybus L.
GDR0	4510	2	1948	Eivissa	Sant Antoni de Portmany	152734	2974	AMARYLLIDACEAE	18	4	800	1	Ingestion of the cooked part of the plant	Cooked in oil	Starter	Omelet	Leaf	Allium	ampeloprasum	L.			Allium ampeloprasum L.
GDR0	4510	2	1948	Eivissa	Sant Antoni de Portmany	152736	1977	LAMIACEAE	22	15	800	1	Condiment	Condiment	Not specified	Not specified	Leaf	Origanum	vulgare	L.			Origanum vulgare L.
GDR0	4510	2	1948	Eivissa	Sant Antoni de Portmany	152738	1648b	AMARANTHACEAE	13	15	800	1	Ingestion of the cooked part of the plant	Cooked in water	Not specified	Not specified	Leaf	Beta	vulgaris	L.	maritima	(L.) Arcang.	Beta vulgaris L. maritima (L.) Arcang.
GDR0	4510	2	1948	Eivissa	Sant Antoni de Portmany	152738	1648b	AMARANTHACEAE	11	15	800	1	Ingestion of the raw part of the plant	Fresh (without preparation)	Not specified	Not specified	Leaf	Beta	vulgaris	L.	maritima	(L.) Arcang.	Beta vulgaris L. maritima (L.) Arcang.
GDR0	4510	2	1948	Eivissa	Sant Antoni de Portmany	152740	5013a	AMARANTHACEAE	13	15	800	1	Ingestion of the cooked part of the plant	Cooked in water	Not specified	Not specified	Leaf	Beta	vulgaris	L.	vulgaris var. vulgaris		Beta vulgaris L. vulgaris var. vulgaris
GDR0	4510	2	1948	Eivissa	Sant Antoni de Portmany	152742	1454	PORTULACACEAE	11	2	800	1	Ingestion of the raw part of the plant	Fresh (without preparation)	Starter	Salad	Leaf	Portulaca	oleracea	L.			Portulaca oleracea L.
GDR0	4510	2	1948	Eivissa	Sant Antoni de Portmany	152744	2685	ASTERACEAE	13	15	800	1	Ingestion of the cooked part of the plant	Cooked in water	Not specified	Not specified	Leaf	Scolymus	hispanicus	L.			Scolymus hispanicus L.
GDR0	4510	2	1948	Eivissa	Sant Antoni de Portmany	152744	2685	ASTERACEAE	10	15	800	1	Ingestion of the raw part of the plant	Preserved in vinegar	Not specified	Not specified	Leaf	Scolymus	hispanicus	L.			Scolymus hispanicus L.
GDR0	4510	2	1948	Eivissa	Sant Antoni de Portmany	152746	2634	ASTERACEAE	34	15	505	1	Coagulating agent (rennet)	Curd	Not specified	Not specified	Flower	Cynara	cardunculus	L.			Cynara cardunculus L.
GDR0	4510	2	1948	Eivissa	Sant Antoni de Portmany	152748	1557	CARYOPHYLLACEAE	13	15	800	1	Ingestion of the cooked part of the plant	Cooked in water	Not specified	Not specified	Leaf	Silene	vulgaris	(Moench) Garcke			Silene vulgaris (Moench) Garcke
GDR0	4510	2	1948	Eivissa	Sant Antoni de Portmany	152750	1203a	APIACEAE	22	15	600	1	Condiment	Condiment	Not specified	Not specified	Stem	Foeniculum	vulgare	Mill.	piperitum	(Ucria) Cout.	Foeniculum vulgare Mill. piperitum (Ucria) Cout.
GDR0	4510	2	1948	Eivissa	Sant Antoni de Portmany	152750	1203a	APIACEAE	22	15	901	1	Condiment	Condiment	Not specified	Not specified	Fruit	Foeniculum	vulgare	Mill.	piperitum	(Ucria) Cout.	Foeniculum vulgare Mill. piperitum (Ucria) Cout.
GDR0	4510	2	1948	Eivissa	Sant Antoni de Portmany	152752	5087	APIACEAE	22	15	901	1	Condiment	Condiment	Not specified	Not specified	Fruit	Pimpinella	anisum	L.			Pimpinella anisum L.
GDR0	4510	2	1948	Eivissa	Sant Antoni de Portmany	152754	5084	FABACEAE	13	15	1000	1	Ingestion of the cooked part of the plant	Cooked in water	Not specified	Not specified	Seed	Phaseolus	vulgaris	L.			Phaseolus vulgaris L.
GDR0	4510	2	1948	Eivissa	Sant Antoni de Portmany	152754	5084	FABACEAE	13	15	901	1	Ingestion of the cooked part of the plant	Cooked in water	Not specified	Not specified	Fruit	Phaseolus	vulgaris	L.			Phaseolus vulgaris L.
GDR0	4510	2	1948	Eivissa	Sant Antoni de Portmany	152764	352	ROSACEAE	11	15	601	2	Ingestion of the raw part of the plant	Fresh (without preparation)	Not specified	Not specified	Stem with leaves/branches	Sorbus	domestica	L.			Sorbus domestica L.
GDR0	4510	2	1948	Eivissa	Sant Antoni de Portmany	152766	2726	ASTERACEAE	11	15	800	2	Ingestion of the raw part of the plant	Fresh (without preparation)	Not specified	Not specified	Leaf	Reichardia	picroides	(L.) Roth			Reichardia picroides (L.) Roth
GDR0	4510	2	1948	Eivissa	Sant Antoni de Portmany	152768	0628a	FABACEAE	11	15	800	2	Ingestion of the raw part of the plant	Fresh (without preparation)	Not specified	Not specified	Leaf	Scorpiurus	muricatus	L.	subvillosus	(L.) Thell.	Scorpiurus muricatus L. subvillosus (L.) Thell.
GDR0	4510	2	1948	Eivissa	Sant Antoni de Portmany	152770	459	FABACEAE	11	15	300	2	Ingestion of the raw part of the plant	Fresh (without preparation)	Not specified	Not specified	Aerial part	Vicia	sativa	L.			Vicia sativa L.
GDR0	4511	2	1946	Eivissa	Sant Antoni de Portmany	151494	1979	LAMIACEAE	22	15	302	1	Condiment	Condiment	Not specified	Not specified	Flowering aerial part	Thymbra	capitata	(L.) Cav.			Thymbra capitata (L.) Cav.
GDR0	4511	2	1946	Eivissa	Sant Antoni de Portmany	151495	372	FABACEAE	21	15	800	1	Type of ingestion not specified	Preparation method not specified	Not specified	Not specified	Leaf	Ceratonia	siliqua	L.			Ceratonia siliqua L.
GDR0	4511	2	1946	Eivissa	Sant Antoni de Portmany	151496	1334	MORACEAE	1	15	900	1	Ingestion of the raw part of the plant	Air-dried preserved	Not specified	Not specified	Infructescence	Ficus	carica	L.			Ficus carica L.
GDR0	4512	2	1964	Eivissa	Sant Antoni de Portmany	151502	5078	LAMIACEAE	22	15	800	1	Condiment	Condiment	Not specified	Not specified	Leaf	Origanum	majorana	L.			Origanum majorana L.
GDR0	4512	2	1964	Eivissa	Sant Antoni de Portmany	151503	1961	LAMIACEAE	13	15	800	1	Ingestion of the cooked part of the plant	Cooked in water	Not specified	Not specified	Leaf	Melissa	officinalis	L.			Melissa officinalis L.
GDR0	4512	2	1964	Eivissa	Sant Antoni de Portmany	151504	1233	APIACEAE	22	15	800	1	Condiment	Condiment	Not specified	Not specified	Leaf	Petroselinum	crispum	(Mill.) Hill			Petroselinum crispum (Mill.) Hill
GDR0	4512	2	1964	Eivissa	Sant Antoni de Portmany	151505	5077	LAMIACEAE	22	15	800	1	Condiment	Condiment	Not specified	Not specified	Leaf	Ocimum	basilicum	L.			Ocimum basilicum L.
GDR0	4512	2	1964	Eivissa	Sant Antoni de Portmany	151506	5140	ROSACEAE	19	15	901	1	Ingestion of the cooked part of the plant	Cooked in sugar	Not specified	Not specified	Fruit	Prunus	armeniaca	L.			Prunus armeniaca L.
GDR0	4512	2	1964	Eivissa	Sant Antoni de Portmany	151506	5140	ROSACEAE	11	15	901	1	Ingestion of the raw part of the plant	Fresh (without preparation)	Not specified	Not specified	Fruit	Prunus	armeniaca	L.			Prunus armeniaca L.
GDR0	4512	2	1964	Eivissa	Sant Antoni de Portmany	151507	369	ROSACEAE	11	15	901	1	Ingestion of the raw part of the plant	Fresh (without preparation)	Not specified	Not specified	Fruit	Prunus	domestica	L.			Prunus domestica L.
GDR0	4512	2	1964	Eivissa	Sant Antoni de Portmany	151508	5092	ROSACEAE	12	15	1006	1	Ingestion of the cooked part of the plant	Cooked without a vehicle	Not specified	Not specified	Kernel	Prunus	dulcis	(Mill.) Weeb.			Prunus dulcis (Mill.) Weeb.
GDR0	4512	2	1964	Eivissa	Sant Antoni de Portmany	151508	5092	ROSACEAE	12	15	1006	1	Ingestion of the cooked part of the plant	Cooked without a vehicle	Not specified	Not specified	Kernel	Prunus	dulcis	(Mill.) Weeb.			Prunus dulcis (Mill.) Weeb.
GDR0	4512	2	1964	Eivissa	Sant Antoni de Portmany	151508	5092	ROSACEAE	12	15	1006	1	Ingestion of the cooked part of the plant	Cooked without a vehicle	Not specified	Not specified	Kernel	Prunus	dulcis	(Mill.) Weeb.			Prunus dulcis (Mill.) Weeb.
GDR0	4512	2	1964	Eivissa	Sant Antoni de Portmany	151509	1305	JUGLANDACEAE	11	15	1000	1	Ingestion of the raw part of the plant	Fresh (without preparation)	Not specified	Not specified	Seed	Juglans	regia	L.			Juglans regia L.
GDR0	4512	2	1964	Eivissa	Sant Antoni de Portmany	151510	2039	SOLANACEAE	11	15	901	1	Ingestion of the raw part of the plant	Fresh (without preparation)	Not specified	Not specified	Fruit	Solanum	lycopersicum	L.			Solanum lycopersicum L.
GDR0	4512	2	1964	Eivissa	Sant Antoni de Portmany	151510	2039	SOLANACEAE	22	15	901	1	Condiment	Condiment	Not specified	Not specified	Fruit	Solanum	lycopersicum	L.			Solanum lycopersicum L.
GDR0	4512	2	1964	Eivissa	Sant Antoni de Portmany	151510	2039	SOLANACEAE	18	15	901	1	Ingestion of the cooked part of the plant	Cooked in oil	Not specified	Not specified	Fruit	Solanum	lycopersicum	L.			Solanum lycopersicum L.
GDR0	4512	2	1964	Eivissa	Sant Antoni de Portmany	151510	2039	SOLANACEAE	5	15	901	1	Ingestion of the raw part of the plant	Preserved in oil	Not specified	Not specified	Fruit	Solanum	lycopersicum	L.			Solanum lycopersicum L.
GDR0	4512	2	1964	Eivissa	Sant Antoni de Portmany	151511	1140	VITACEAE	31	15	907	1	Preparation of beverages	Drink prepared by fermentation	Not specified	Not specified	Fruit juice	Vitis	vinifera	L.			Vitis vinifera L.
GDR0	4512	2	1964	Eivissa	Sant Antoni de Portmany	151513	5016	SOLANACEAE	11	15	901	1	Ingestion of the raw part of the plant	Fresh (without preparation)	Not specified	Not specified	Fruit	Capsicum	annuum	L.			Capsicum annuum L.
GDR0	4512	2	1964	Eivissa	Sant Antoni de Portmany	151513	5016	SOLANACEAE	18	15	901	1	Ingestion of the cooked part of the plant	Cooked in oil	Not specified	Not specified	Fruit	Capsicum	annuum	L.			Capsicum annuum L.
GDR0	4512	2	1964	Eivissa	Sant Antoni de Portmany	151513	5016	SOLANACEAE	18	5	901	1	Ingestion of the cooked part of the plant	Cooked in oil	Starter	Escalivada (roasted vegetables)	Fruit	Capsicum	annuum	L.			Capsicum annuum L.
GDR0	4512	2	1964	Eivissa	Sant Antoni de Portmany	151514	5057	ASTERACEAE	11	2	800	1	Ingestion of the raw part of the plant	Fresh (without preparation)	Starter	Salad	Leaf	Lactuca	sativa	L.			Lactuca sativa L.
GDR0	4512	2	1964	Eivissa	Sant Antoni de Portmany	151515	5137	CUCURBITACEAE	13	15	901	1	Ingestion of the cooked part of the plant	Cooked in water	Not specified	Not specified	Fruit	Cucurbita	maxima	Duch. in Lam.			Cucurbita maxima Duch. in Lam.
GDR0	4512	2	1964	Eivissa	Sant Antoni de Portmany	151516	5034	CUCURBITACEAE	11	15	901	1	Ingestion of the raw part of the plant	Fresh (without preparation)	Not specified	Not specified	Fruit	Cucumis	sativus	L.			Cucumis sativus L.
GDR0	4512	2	1964	Eivissa	Sant Antoni de Portmany	151517	5130	CUCURBITACEAE	11	15	901	1	Ingestion of the raw part of the plant	Fresh (without preparation)	Not specified	Not specified	Fruit	Cucumis	melo	L.			Cucumis melo L.
GDR0	4512	2	1964	Eivissa	Sant Antoni de Portmany	151517	5130	CUCURBITACEAE	11	15	901	0	Ingestion of the raw part of the plant	Fresh (without preparation)	Not specified	Not specified	Fruit	Cucumis	melo	L.			Cucumis melo L.
GDR0	4512	2	1964	Eivissa	Sant Antoni de Portmany	151518	5025	CUCURBITACEAE	11	15	901	1	Ingestion of the raw part of the plant	Fresh (without preparation)	Not specified	Not specified	Fruit	Citrullus	lanatus	(Thunb.) Matsumara et Nakai			Citrullus lanatus (Thunb.) Matsumara et Nakai
GDR0	4512	2	1964	Eivissa	Sant Antoni de Portmany	151519	5112	POACEAE	12	15	901	1	Ingestion of the cooked part of the plant	Cooked without a vehicle	Not specified	Not specified	Fruit	Triticum	aestivum	L.			Triticum aestivum L.
GDR0	4512	2	1964	Eivissa	Sant Antoni de Portmany	151519	5112	POACEAE	1	15	917	2	Ingestion of the raw part of the plant	Air-dried preserved	Not specified	Not specified	Bran	Triticum	aestivum	L.			Triticum aestivum L.
GDR0	4512	2	1964	Eivissa	Sant Antoni de Portmany	151520	447	FABACEAE	13	15	1000	1	Ingestion of the cooked part of the plant	Cooked in water	Not specified	Not specified	Seed	Vicia	faba	L.			Vicia faba L.
GDR0	4512	2	1964	Eivissa	Sant Antoni de Portmany	151520	447	FABACEAE	18	9	1000	1	Ingestion of the cooked part of the plant	Cooked in oil	Main course	Stir-fried sauce	Seed	Vicia	faba	L.			Vicia faba L.
GDR0	4512	2	1964	Eivissa	Sant Antoni de Portmany	151520	447	FABACEAE	18	9	901	1	Ingestion of the cooked part of the plant	Cooked in oil	Main course	Stir-fried sauce	Fruit	Vicia	faba	L.			Vicia faba L.
GDR0	4512	2	1964	Eivissa	Sant Antoni de Portmany	151521	498	FABACEAE	18	15	1000	1	Ingestion of the cooked part of the plant	Cooked in oil	Not specified	Not specified	Seed	Pisum	sativum	L.			Pisum sativum L.
GDR0	4512	2	1964	Eivissa	Sant Antoni de Portmany	151521	498	FABACEAE	18	9	901	1	Ingestion of the cooked part of the plant	Cooked in oil	Main course	Stir-fried sauce	Fruit	Pisum	sativum	L.			Pisum sativum L.
GDR0	4512	2	1964	Eivissa	Sant Antoni de Portmany	151521	498	FABACEAE	13	15	1000	1	Ingestion of the cooked part of the plant	Cooked in water	Not specified	Not specified	Seed	Pisum	sativum	L.			Pisum sativum L.
GDR0	4512	2	1964	Eivissa	Sant Antoni de Portmany	151521	498	FABACEAE	13	15	901	1	Ingestion of the cooked part of the plant	Cooked in water	Not specified	Not specified	Fruit	Pisum	sativum	L.			Pisum sativum L.
GDR0	4512	2	1964	Eivissa	Sant Antoni de Portmany	151522	5021	FABACEAE	13	15	1000	1	Ingestion of the cooked part of the plant	Cooked in water	Not specified	Not specified	Seed	Cicer	arietinum	L.			Cicer arietinum L.
GDR0	4512	2	1964	Eivissa	Sant Antoni de Portmany	151523	471	FABACEAE	13	15	1000	1	Ingestion of the cooked part of the plant	Cooked in water	Not specified	Not specified	Seed	Lens	culinaris	Medic.			Lens culinaris Medic.
GDR0	4512	2	1964	Eivissa	Sant Antoni de Portmany	151524	5058	FABACEAE	13	15	1000	1	Ingestion of the cooked part of the plant	Cooked in water	Not specified	Not specified	Seed	Lathyrus	sativus	L.			Lathyrus sativus L.
GDR0	4512	2	1964	Eivissa	Sant Antoni de Portmany	151525	5004	AMARYLLIDACEAE	11	2	615	1	Ingestion of the raw part of the plant	Fresh (without preparation)	Starter	Salad	Bulb	Allium	cepa	L.			Allium cepa L.
GDR0	4512	2	1964	Eivissa	Sant Antoni de Portmany	151525	5004	AMARYLLIDACEAE	18	9	615	1	Ingestion of the cooked part of the plant	Cooked in oil	Main course	Stir-fried sauce	Bulb	Allium	cepa	L.			Allium cepa L.
GDR0	4512	2	1964	Eivissa	Sant Antoni de Portmany	151526	372	FABACEAE	1	15	901	2	Ingestion of the raw part of the plant	Air-dried preserved	Not specified	Not specified	Fruit	Ceratonia	siliqua	L.			Ceratonia siliqua L.
GDR0	4512	2	1964	Eivissa	Sant Antoni de Portmany	151526	372	FABACEAE	11	15	901	2	Ingestion of the raw part of the plant	Fresh (without preparation)	Not specified	Not specified	Fruit	Ceratonia	siliqua	L.			Ceratonia siliqua L.
GDR0	4512	2	1964	Eivissa	Sant Antoni de Portmany	151527	541	FABACEAE	11	15	300	2	Ingestion of the raw part of the plant	Fresh (without preparation)	Not specified	Not specified	Aerial part	Medicago	sativa	L.			Medicago sativa L.
GDR0	4512	2	1964	Eivissa	Sant Antoni de Portmany	151528	5121	POACEAE	1	15	1000	2	Ingestion of the raw part of the plant	Air-dried preserved	Not specified	Not specified	Seed	Zea	mays	L.			Zea mays L.
GDR0	4512	2	1964	Eivissa	Sant Antoni de Portmany	151529	5053	POACEAE	1	15	901	2	Ingestion of the raw part of the plant	Air-dried preserved	Not specified	Not specified	Fruit	Hordeum	vulgare	L.			Hordeum vulgare L.
GDR0	4512	2	1964	Eivissa	Sant Antoni de Portmany	151529	5053	POACEAE	1	15	600	2	Ingestion of the raw part of the plant	Air-dried preserved	Not specified	Not specified	Stem	Hordeum	vulgare	L.			Hordeum vulgare L.
GDR0	4512	2	1964	Eivissa	Sant Antoni de Portmany	151530	5012	POACEAE	1	15	901	2	Ingestion of the raw part of the plant	Air-dried preserved	Not specified	Not specified	Fruit	Avena	sativa	L.			Avena sativa L.
GDR0	4512	2	1964	Eivissa	Sant Antoni de Portmany	151530	5012	POACEAE	1	15	600	2	Ingestion of the raw part of the plant	Air-dried preserved	Not specified	Not specified	Stem	Avena	sativa	L.			Avena sativa L.
GDR0	4512	2	1964	Eivissa	Sant Antoni de Portmany	151700	1773a	OLEACEAE	11	15	907	1	Ingestion of the raw part of the plant	Fresh (without preparation)	Not specified	Not specified	Fruit juice	Olea	europaea	L.	europaea var. europaea		Olea europaea L. europaea var. europaea
GDR0	4513	1	1952	Eivissa	Eivissa	151612	5016	SOLANACEAE	11	15	901	1	Ingestion of the raw part of the plant	Fresh (without preparation)	Not specified	Not specified	Fruit	Capsicum	annuum	L.			Capsicum annuum L.
GDR0	4513	1	1952	Eivissa	Eivissa	151612	5016	SOLANACEAE	18	15	901	1	Ingestion of the cooked part of the plant	Cooked in oil	Not specified	Not specified	Fruit	Capsicum	annuum	L.			Capsicum annuum L.
GDR0	4513	1	1952	Eivissa	Eivissa	151612	5016	SOLANACEAE	18	9	901	1	Ingestion of the cooked part of the plant	Cooked in oil	Main course	Stir-fried sauce	Fruit	Capsicum	annuum	L.			Capsicum annuum L.
GDR0	4513	1	1952	Eivissa	Eivissa	151612	5016	SOLANACEAE	11	15	901	1	Ingestion of the raw part of the plant	Fresh (without preparation)	Not specified	Not specified	Fruit	Capsicum	annuum	L.			Capsicum annuum L.
GDR0	4514	1	1979	Eivissa	Eivissa	151613	5016	SOLANACEAE	18	15	901	1	Ingestion of the cooked part of the plant	Cooked in oil	Not specified	Not specified	Fruit	Capsicum	annuum	L.			Capsicum annuum L.
GDR0	4514	1	1979	Eivissa	Eivissa	151613	5016	SOLANACEAE	11	15	901	1	Ingestion of the raw part of the plant	Fresh (without preparation)	Not specified	Not specified	Fruit	Capsicum	annuum	L.			Capsicum annuum L.
GDR0	4514	1	1979	Eivissa	Eivissa	151613	5016	SOLANACEAE	18	15	901	1	Ingestion of the cooked part of the plant	Cooked in oil	Not specified	Not specified	Fruit	Capsicum	annuum	L.			Capsicum annuum L.
GDR0	4514	1	1979	Eivissa	Eivissa	151613	5016	SOLANACEAE	18	15	901	1	Ingestion of the cooked part of the plant	Cooked in oil	Not specified	Not specified	Fruit	Capsicum	annuum	L.			Capsicum annuum L.
GDR0	4516	1	1943	Eivissa	Sant Antoni de Portmany	151615	1140	VITACEAE	31	15	907	1	Preparation of beverages	Drink prepared by fermentation	Not specified	Not specified	Fruit juice	Vitis	vinifera	L.			Vitis vinifera L.
GDR0	4516	1	1943	Eivissa	Sant Antoni de Portmany	151615	1140	VITACEAE	31	15	907	0	Preparation of beverages	Drink prepared by fermentation	Not specified	Not specified	Fruit juice	Vitis	vinifera	L.			Vitis vinifera L.
GDR0	4517	1	1966	Eivissa	Sant Joan de Labritja	151616	5121	POACEAE	12	15	901	1	Ingestion of the cooked part of the plant	Cooked without a vehicle	Not specified	Not specified	Fruit	Zea	mays	L.			Zea mays L.
GDR0	4517	1	1966	Eivissa	Sant Joan de Labritja	151616	5121	POACEAE	13	15	901	1	Ingestion of the cooked part of the plant	Cooked in water	Not specified	Not specified	Fruit	Zea	mays	L.			Zea mays L.
GDR0	4517	1	1966	Eivissa	Sant Joan de Labritja	151616	5121	POACEAE	12	15	901	0	Ingestion of the cooked part of the plant	Cooked without a vehicle	Not specified	Not specified	Fruit	Zea	mays	L.			Zea mays L.
GDR0	4517	1	1966	Eivissa	Sant Joan de Labritja	151617	5058	FABACEAE	13	15	1000	1	Ingestion of the cooked part of the plant	Cooked in water	Not specified	Not specified	Seed	Lathyrus	sativus	L.			Lathyrus sativus L.
GDR0	4517	1	1966	Eivissa	Sant Joan de Labritja	151618	5016	SOLANACEAE	22	15	901	1	Condiment	Condiment	Not specified	Not specified	Fruit	Capsicum	annuum	L.			Capsicum annuum L.
GDR0	4518	1	1945	Eivissa	Sant Josep de sa Talaia	151668	5004	AMARYLLIDACEAE	11	15	615	1	Ingestion of the raw part of the plant	Fresh (without preparation)	Not specified	Not specified	Bulb	Allium	cepa	L.			Allium cepa L.
GDR0	4518	1	1945	Eivissa	Sant Josep de sa Talaia	151668	5004	AMARYLLIDACEAE	18	15	615	1	Ingestion of the cooked part of the plant	Cooked in oil	Not specified	Not specified	Bulb	Allium	cepa	L.			Allium cepa L.
GDR0	4518	1	1945	Eivissa	Sant Josep de sa Talaia	151668	5004	AMARYLLIDACEAE	18	15	615	1	Ingestion of the cooked part of the plant	Cooked in oil	Not specified	Not specified	Bulb	Allium	cepa	L.			Allium cepa L.
GDR0	4518	1	1945	Eivissa	Sant Josep de sa Talaia	151668	5004	AMARYLLIDACEAE	11	15	615	1	Ingestion of the raw part of the plant	Fresh (without preparation)	Not specified	Not specified	Bulb	Allium	cepa	L.			Allium cepa L.
GDR0	4518	1	1945	Eivissa	Sant Josep de sa Talaia	151669	5058	FABACEAE	13	15	1000	1	Ingestion of the cooked part of the plant	Cooked in water	Not specified	Not specified	Seed	Lathyrus	sativus	L.			Lathyrus sativus L.
GDR0	4518	1	1945	Eivissa	Sant Josep de sa Talaia	151670	5016	SOLANACEAE	11	15	901	1	Ingestion of the raw part of the plant	Fresh (without preparation)	Not specified	Not specified	Fruit	Capsicum	annuum	L.			Capsicum annuum L.
GDR0	4518	1	1945	Eivissa	Sant Josep de sa Talaia	151670	5016	SOLANACEAE	18	15	901	1	Ingestion of the cooked part of the plant	Cooked in oil	Not specified	Not specified	Fruit	Capsicum	annuum	L.			Capsicum annuum L.
GDR0	4518	1	1945	Eivissa	Sant Josep de sa Talaia	151670	5016	SOLANACEAE	22	15	901	1	Condiment	Condiment	Not specified	Not specified	Fruit	Capsicum	annuum	L.			Capsicum annuum L.
GDR0	4518	1	1945	Eivissa	Sant Josep de sa Talaia	151670	5016	SOLANACEAE	18	15	901	0	Ingestion of the cooked part of the plant	Cooked in oil	Not specified	Not specified	Fruit	Capsicum	annuum	L.			Capsicum annuum L.
GDR0	4518	1	1945	Eivissa	Sant Josep de sa Talaia	151670	5016	SOLANACEAE	18	15	901	1	Ingestion of the cooked part of the plant	Cooked in oil	Not specified	Not specified	Fruit	Capsicum	annuum	L.			Capsicum annuum L.
GDR0	4518	1	1945	Eivissa	Sant Josep de sa Talaia	151670	5016	SOLANACEAE	22	15	901	1	Condiment	Condiment	Not specified	Not specified	Fruit	Capsicum	annuum	L.			Capsicum annuum L.
GDR0	4518	1	1945	Eivissa	Sant Josep de sa Talaia	151670	5016	SOLANACEAE	18	15	901	1	Ingestion of the cooked part of the plant	Cooked in oil	Not specified	Not specified	Fruit	Capsicum	annuum	L.			Capsicum annuum L.
GDR0	4518	1	1945	Eivissa	Sant Josep de sa Talaia	151671	00765BF	BRASSICACEAE	11	15	800	1	Ingestion of the raw part of the plant	Fresh (without preparation)	Not specified	Not specified	Leaf	Brassica	oleracea	L.	oleracea var. capitata	L. f. capitata	Brassica oleracea L. oleracea var. capitata L. f. capitata
GDR0	4518	1	1945	Eivissa	Sant Josep de sa Talaia	151671	00765BF	BRASSICACEAE	11	15	800	1	Ingestion of the raw part of the plant	Fresh (without preparation)	Not specified	Not specified	Leaf	Brassica	oleracea	L.	oleracea var. capitata	L. f. capitata	Brassica oleracea L. oleracea var. capitata L. f. capitata
GDR0	4518	1	1945	Eivissa	Sant Josep de sa Talaia	151671	00765BF	BRASSICACEAE	13	15	800	1	Ingestion of the cooked part of the plant	Cooked in water	Not specified	Not specified	Leaf	Brassica	oleracea	L.	oleracea var. capitata	L. f. capitata	Brassica oleracea L. oleracea var. capitata L. f. capitata
GDR0	4518	1	1945	Eivissa	Sant Josep de sa Talaia	151671	00765BF	BRASSICACEAE	13	15	800	1	Ingestion of the cooked part of the plant	Cooked in water	Not specified	Not specified	Leaf	Brassica	oleracea	L.	oleracea var. capitata	L. f. capitata	Brassica oleracea L. oleracea var. capitata L. f. capitata
GDR0	4518	1	1945	Eivissa	Sant Josep de sa Talaia	151671	00765BF	BRASSICACEAE	13	15	800	1	Ingestion of the cooked part of the plant	Cooked in water	Not specified	Not specified	Leaf	Brassica	oleracea	L.	oleracea var. capitata	L. f. capitata	Brassica oleracea L. oleracea var. capitata L. f. capitata
GDR0	4518	1	1945	Eivissa	Sant Josep de sa Talaia	151671	00765BF	BRASSICACEAE	11	15	800	1	Ingestion of the raw part of the plant	Fresh (without preparation)	Not specified	Not specified	Leaf	Brassica	oleracea	L.	oleracea var. capitata	L. f. capitata	Brassica oleracea L. oleracea var. capitata L. f. capitata
GDR0	4518	1	1945	Eivissa	Sant Josep de sa Talaia	151672	2688	ASTERACEAE	11	15	800	1	Ingestion of the raw part of the plant	Fresh (without preparation)	Not specified	Not specified	Leaf	Cichorium	endivia	L.			Cichorium endivia L.
GDR0	4518	1	1945	Eivissa	Sant Josep de sa Talaia	151673	1233	APIACEAE	22	15	800	1	Condiment	Condiment	Not specified	Not specified	Leaf	Petroselinum	crispum	(Mill.) Hill			Petroselinum crispum (Mill.) Hill
GDR0	4518	1	1945	Eivissa	Sant Josep de sa Talaia	151674	5105	SOLANACEAE	18	15	901	1	Ingestion of the cooked part of the plant	Cooked in oil	Not specified	Not specified	Fruit	Solanum	melongena	L.			Solanum melongena L.
GDR0	4518	1	1945	Eivissa	Sant Josep de sa Talaia	151674	5105	SOLANACEAE	18	5	901	1	Ingestion of the cooked part of the plant	Cooked in oil	Starter	Escalivada (roasted vegetables)	Fruit	Solanum	melongena	L.			Solanum melongena L.
GDR0	4518	1	1945	Eivissa	Sant Josep de sa Talaia	151674	5105	SOLANACEAE	18	15	901	1	Ingestion of the cooked part of the plant	Cooked in oil	Not specified	Not specified	Fruit	Solanum	melongena	L.			Solanum melongena L.
GDR0	4518	1	1945	Eivissa	Sant Josep de sa Talaia	151674	5105	SOLANACEAE	18	5	901	1	Ingestion of the cooked part of the plant	Cooked in oil	Starter	Escalivada (roasted vegetables)	Fruit	Solanum	melongena	L.			Solanum melongena L.
GDR0	4518	1	1945	Eivissa	Sant Josep de sa Talaia	151675	5055	CONVOLVULACEAE	13	15	1102	1	Ingestion of the cooked part of the plant	Cooked in water	Not specified	Not specified	Tuber	Ipomoea	batatas	Poir.			Ipomoea batatas Poir.
GDR0	4518	1	1945	Eivissa	Sant Josep de sa Talaia	151675	5055	CONVOLVULACEAE	18	15	1102	1	Ingestion of the cooked part of the plant	Cooked in oil	Not specified	Not specified	Tuber	Ipomoea	batatas	Poir.			Ipomoea batatas Poir.
GDR0	4518	1	1945	Eivissa	Sant Josep de sa Talaia	151675	5055	CONVOLVULACEAE	12	15	1102	1	Ingestion of the cooked part of the plant	Cooked without a vehicle	Not specified	Not specified	Tuber	Ipomoea	batatas	Poir.			Ipomoea batatas Poir.
GDR0	4518	1	1945	Eivissa	Sant Josep de sa Talaia	151675	5055	CONVOLVULACEAE	13	15	1102	2	Ingestion of the cooked part of the plant	Cooked in water	Not specified	Not specified	Tuber	Ipomoea	batatas	Poir.			Ipomoea batatas Poir.
GDR0	4518	1	1945	Eivissa	Sant Josep de sa Talaia	151675	5055	CONVOLVULACEAE	11	15	1102	2	Ingestion of the raw part of the plant	Fresh (without preparation)	Not specified	Not specified	Tuber	Ipomoea	batatas	Poir.			Ipomoea batatas Poir.
GDR0	4518	1	1945	Eivissa	Sant Josep de sa Talaia	151676	00765BE	BRASSICACEAE	13	15	500	1	Ingestion of the cooked part of the plant	Cooked in water	Not specified	Not specified	Inflorescence	Brassica	oleracea	L.	oleracea var. botrytis	L.	Brassica oleracea L. oleracea var. botrytis L.
GDR0	4518	1	1945	Eivissa	Sant Josep de sa Talaia	151676	00765BE	BRASSICACEAE	11	15	800	2	Ingestion of the raw part of the plant	Fresh (without preparation)	Not specified	Not specified	Leaf	Brassica	oleracea	L.	oleracea var. botrytis	L.	Brassica oleracea L. oleracea var. botrytis L.
GDR0	4518	1	1945	Eivissa	Sant Josep de sa Talaia	151677	5005	AMARYLLIDACEAE	11	15	615	1	Ingestion of the raw part of the plant	Fresh (without preparation)	Not specified	Not specified	Bulb	Allium	sativum	L.			Allium sativum L.
GDR0	4518	1	1945	Eivissa	Sant Josep de sa Talaia	151677	5005	AMARYLLIDACEAE	18	15	615	1	Ingestion of the cooked part of the plant	Cooked in oil	Not specified	Not specified	Bulb	Allium	sativum	L.			Allium sativum L.
GDR0	4518	1	1945	Eivissa	Sant Josep de sa Talaia	151677	5005	AMARYLLIDACEAE	12	15	615	1	Ingestion of the cooked part of the plant	Cooked without a vehicle	Not specified	Not specified	Bulb	Allium	sativum	L.			Allium sativum L.
GDR0	4518	1	1945	Eivissa	Sant Josep de sa Talaia	151678	5084	FABACEAE	13	15	1000	1	Ingestion of the cooked part of the plant	Cooked in water	Not specified	Not specified	Seed	Phaseolus	vulgaris	L.			Phaseolus vulgaris L.
GDR0	4518	1	1945	Eivissa	Sant Josep de sa Talaia	151678	5084	FABACEAE	13	15	901	1	Ingestion of the cooked part of the plant	Cooked in water	Not specified	Not specified	Fruit	Phaseolus	vulgaris	L.			Phaseolus vulgaris L.
GDR0	4518	1	1945	Eivissa	Sant Josep de sa Talaia	151678	5084	FABACEAE	13	15	1000	1	Ingestion of the cooked part of the plant	Cooked in water	Not specified	Not specified	Seed	Phaseolus	vulgaris	L.			Phaseolus vulgaris L.
GDR0	4518	1	1945	Eivissa	Sant Josep de sa Talaia	151679	5130	CUCURBITACEAE	11	15	901	1	Ingestion of the raw part of the plant	Fresh (without preparation)	Not specified	Not specified	Fruit	Cucumis	melo	L.			Cucumis melo L.
GDR0	4518	1	1945	Eivissa	Sant Josep de sa Talaia	151679	5130	CUCURBITACEAE	11	15	901	1	Ingestion of the raw part of the plant	Fresh (without preparation)	Not specified	Not specified	Fruit	Cucumis	melo	L.			Cucumis melo L.
GDR0	4518	1	1945	Eivissa	Sant Josep de sa Talaia	151680	5040	ASTERACEAE	13	15	500	1	Ingestion of the cooked part of the plant	Cooked in water	Not specified	Not specified	Inflorescence	Cynara	scolymus	L.			Cynara scolymus L.
GDR0	4518	1	1945	Eivissa	Sant Josep de sa Talaia	151680	5040	ASTERACEAE	18	15	500	1	Ingestion of the cooked part of the plant	Cooked in oil	Not specified	Not specified	Inflorescence	Cynara	scolymus	L.			Cynara scolymus L.
GDR0	4518	1	1945	Eivissa	Sant Josep de sa Talaia	151681	541	FABACEAE	11	15	300	2	Ingestion of the raw part of the plant	Fresh (without preparation)	Not specified	Not specified	Aerial part	Medicago	sativa	L.			Medicago sativa L.
GDR0	4519	1	1947	Eivissa	Sant Joan de Labritja	151683	5016	SOLANACEAE	11	15	901	1	Ingestion of the raw part of the plant	Fresh (without preparation)	Not specified	Not specified	Fruit	Capsicum	annuum	L.			Capsicum annuum L.
GDR0	4519	1	1947	Eivissa	Sant Joan de Labritja	151683	5016	SOLANACEAE	18	15	901	1	Ingestion of the cooked part of the plant	Cooked in oil	Not specified	Not specified	Fruit	Capsicum	annuum	L.			Capsicum annuum L.
GDR0	4519	1	1947	Eivissa	Sant Joan de Labritja	151683	5016	SOLANACEAE	22	15	901	1	Condiment	Condiment	Not specified	Not specified	Fruit	Capsicum	annuum	L.			Capsicum annuum L.
GDR0	4519	1	1947	Eivissa	Sant Joan de Labritja	151683	5016	SOLANACEAE	18	5	901	1	Ingestion of the cooked part of the plant	Cooked in oil	Starter	Escalivada (roasted vegetables)	Fruit	Capsicum	annuum	L.			Capsicum annuum L.
GDR0	4519	1	1947	Eivissa	Sant Joan de Labritja	151684	2039	SOLANACEAE	11	15	901	1	Ingestion of the raw part of the plant	Fresh (without preparation)	Not specified	Not specified	Fruit	Solanum	lycopersicum	L.			Solanum lycopersicum L.
GDR0	4519	1	1947	Eivissa	Sant Joan de Labritja	151684	2039	SOLANACEAE	18	9	901	1	Ingestion of the cooked part of the plant	Cooked in oil	Main course	Stir-fried sauce	Fruit	Solanum	lycopersicum	L.			Solanum lycopersicum L.
GDR0	4519	1	1947	Eivissa	Sant Joan de Labritja	151684	2039	SOLANACEAE	22	15	901	1	Condiment	Condiment	Not specified	Not specified	Fruit	Solanum	lycopersicum	L.			Solanum lycopersicum L.
GDR0	4519	1	1947	Eivissa	Sant Joan de Labritja	151685	5121	POACEAE	12	15	901	1	Ingestion of the cooked part of the plant	Cooked without a vehicle	Not specified	Not specified	Fruit	Zea	mays	L.			Zea mays L.
GDR0	4519	1	1947	Eivissa	Sant Joan de Labritja	151686	5112	POACEAE	12	15	901	1	Ingestion of the cooked part of the plant	Cooked without a vehicle	Not specified	Not specified	Fruit	Triticum	aestivum	L.			Triticum aestivum L.
GDR0	4519	1	1947	Eivissa	Sant Joan de Labritja	151686	5112	POACEAE	1	15	901	2	Ingestion of the raw part of the plant	Air-dried preserved	Not specified	Not specified	Fruit	Triticum	aestivum	L.			Triticum aestivum L.
GDR0	4519	1	1947	Eivissa	Sant Joan de Labritja	151686	5112	POACEAE	1	15	901	2	Ingestion of the raw part of the plant	Air-dried preserved	Not specified	Not specified	Fruit	Triticum	aestivum	L.			Triticum aestivum L.
GDR0	4519	1	1947	Eivissa	Sant Joan de Labritja	151687	5043	ROSACEAE	11	15	901	1	Ingestion of the raw part of the plant	Fresh (without preparation)	Not specified	Not specified	Fruit	Eriobotrya	japonica	(Thunb.) Lindl.			Eriobotrya japonica (Thunb.) Lindl.
GDR0	4519	1	1947	Eivissa	Sant Joan de Labritja	151688	5053	POACEAE	1	15	901	2	Ingestion of the raw part of the plant	Air-dried preserved	Not specified	Not specified	Fruit	Hordeum	vulgare	L.			Hordeum vulgare L.
GDR0	4519	1	1947	Eivissa	Sant Joan de Labritja	151689	5012	POACEAE	1	15	901	2	Ingestion of the raw part of the plant	Air-dried preserved	Not specified	Not specified	Fruit	Avena	sativa	L.			Avena sativa L.
GDR0	4519	1	1947	Eivissa	Sant Joan de Labritja	151690	372	FABACEAE	11	15	901	2	Ingestion of the raw part of the plant	Fresh (without preparation)	Not specified	Not specified	Fruit	Ceratonia	siliqua	L.			Ceratonia siliqua L.
GDR0	4519	1	1947	Eivissa	Sant Joan de Labritja	151703	1773a	OLEACEAE	11	15	907	1	Ingestion of the raw part of the plant	Fresh (without preparation)	Not specified	Not specified	Fruit juice	Olea	europaea	L.	europaea var. europaea		Olea europaea L. europaea var. europaea
GDR0	4520	1	1961	Eivissa	Sant Joan de Labritja	151693	1454	PORTULACACEAE	11	15	800	1	Ingestion of the raw part of the plant	Fresh (without preparation)	Not specified	Not specified	Leaf	Portulaca	oleracea	L.			Portulaca oleracea L.
GDR0	4520	1	1961	Eivissa	Sant Joan de Labritja	151694	1334	MORACEAE	34	15	800	1	Coagulating agent (rennet)	Curd	Not specified	Not specified	Leaf	Ficus	carica	L.			Ficus carica L.
GDR0	4520	1	1961	Eivissa	Sant Joan de Labritja	151694	1334	MORACEAE	34	15	601	1	Coagulating agent (rennet)	Curd	Not specified	Not specified	Stem with leaves/branches	Ficus	carica	L.			Ficus carica L.
GDR0	4520	1	1961	Eivissa	Sant Joan de Labritja	151695	5016	SOLANACEAE	11	15	901	1	Ingestion of the raw part of the plant	Fresh (without preparation)	Not specified	Not specified	Fruit	Capsicum	annuum	L.			Capsicum annuum L.
GDR0	4520	1	1961	Eivissa	Sant Joan de Labritja	151695	5016	SOLANACEAE	18	5	901	1	Ingestion of the cooked part of the plant	Cooked in oil	Starter	Escalivada (roasted vegetables)	Fruit	Capsicum	annuum	L.			Capsicum annuum L.
GDR0	4520	1	1961	Eivissa	Sant Joan de Labritja	151695	5016	SOLANACEAE	18	5	901	1	Ingestion of the cooked part of the plant	Cooked in oil	Starter	Escalivada (roasted vegetables)	Fruit	Capsicum	annuum	L.			Capsicum annuum L.
GDR0	4520	1	1961	Eivissa	Sant Joan de Labritja	151695	5016	SOLANACEAE	18	15	901	1	Ingestion of the cooked part of the plant	Cooked in oil	Not specified	Not specified	Fruit	Capsicum	annuum	L.			Capsicum annuum L.
GDR0	4520	1	1961	Eivissa	Sant Joan de Labritja	151696	2039	SOLANACEAE	22	15	901	1	Condiment	Condiment	Not specified	Not specified	Fruit	Solanum	lycopersicum	L.			Solanum lycopersicum L.
GDR0	4520	1	1961	Eivissa	Sant Joan de Labritja	151696	2039	SOLANACEAE	11	15	901	1	Ingestion of the raw part of the plant	Fresh (without preparation)	Not specified	Not specified	Fruit	Solanum	lycopersicum	L.			Solanum lycopersicum L.
GDR0	4520	1	1961	Eivissa	Sant Joan de Labritja	151696	2039	SOLANACEAE	18	15	901	1	Ingestion of the cooked part of the plant	Cooked in oil	Not specified	Not specified	Fruit	Solanum	lycopersicum	L.			Solanum lycopersicum L.
GDR0	4520	1	1961	Eivissa	Sant Joan de Labritja	151696	2039	SOLANACEAE	22	15	901	1	Condiment	Condiment	Not specified	Not specified	Fruit	Solanum	lycopersicum	L.			Solanum lycopersicum L.
GDR0	4520	1	1961	Eivissa	Sant Joan de Labritja	151697	5105	SOLANACEAE	18	15	901	1	Ingestion of the cooked part of the plant	Cooked in oil	Not specified	Not specified	Fruit	Solanum	melongena	L.			Solanum melongena L.
GDR0	4520	1	1961	Eivissa	Sant Joan de Labritja	151697	5105	SOLANACEAE	18	5	901	1	Ingestion of the cooked part of the plant	Cooked in oil	Starter	Escalivada (roasted vegetables)	Fruit	Solanum	melongena	L.			Solanum melongena L.
GDR0	4520	1	1961	Eivissa	Sant Joan de Labritja	151698	5130	CUCURBITACEAE	11	15	901	1	Ingestion of the raw part of the plant	Fresh (without preparation)	Not specified	Not specified	Fruit	Cucumis	melo	L.			Cucumis melo L.
GDR0	4520	1	1961	Eivissa	Sant Joan de Labritja	151698	5130	CUCURBITACEAE	11	15	901	1	Ingestion of the raw part of the plant	Fresh (without preparation)	Not specified	Not specified	Fruit	Cucumis	melo	L.			Cucumis melo L.
GDR0	4520	1	1961	Eivissa	Sant Joan de Labritja	151699	5033	IRIDACEAE	22	15	520	1	Condiment	Condiment	Not specified	Not specified	Style and/or stigma	Crocus	sativus	L.			Crocus sativus L.
GDR0	4520	1	1961	Eivissa	Sant Joan de Labritja	151704	2000	LAMIACEAE	22	15	800	1	Condiment	Condiment	Not specified	Not specified	Leaf	Rosmarinus	officinalis	L.			Rosmarinus officinalis L.
GDR0	4520	1	1961	Eivissa	Sant Joan de Labritja	151705	96	LAURACEAE	22	15	800	1	Condiment	Condiment	Not specified	Not specified	Leaf	Laurus	nobilis	L.			Laurus nobilis L.
GDR0	4520	1	1961	Eivissa	Sant Joan de Labritja	151706	1979	LAMIACEAE	22	15	500	1	Condiment	Condiment	Not specified	Not specified	Inflorescence	Thymbra	capitata	(L.) Cav.			Thymbra capitata (L.) Cav.
GDR0	4520	1	1961	Eivissa	Sant Joan de Labritja	151706	1979	LAMIACEAE	22	15	800	1	Condiment	Condiment	Not specified	Not specified	Leaf	Thymbra	capitata	(L.) Cav.			Thymbra capitata (L.) Cav.
GDR0	4520	1	1961	Eivissa	Sant Joan de Labritja	151707	1233	APIACEAE	22	15	800	1	Condiment	Condiment	Not specified	Not specified	Leaf	Petroselinum	crispum	(Mill.) Hill			Petroselinum crispum (Mill.) Hill
GDR0	4520	1	1961	Eivissa	Sant Joan de Labritja	151708	372	FABACEAE	11	15	901	2	Ingestion of the raw part of the plant	Fresh (without preparation)	Not specified	Not specified	Fruit	Ceratonia	siliqua	L.			Ceratonia siliqua L.
GDR0	4522	2	1937	Eivissa	Santa Eulària des Riu	151733	2634	ASTERACEAE	34	15	505	1	Coagulating agent (rennet)	Curd	Not specified	Not specified	Flower	Cynara	cardunculus	L.			Cynara cardunculus L.
GDR0	4522	2	1937	Eivissa	Santa Eulària des Riu	151734	1454	PORTULACACEAE	11	15	800	1	Ingestion of the raw part of the plant	Fresh (without preparation)	Not specified	Not specified	Leaf	Portulaca	oleracea	L.			Portulaca oleracea L.
GDR0	4522	2	1937	Eivissa	Santa Eulària des Riu	151735	1648b	AMARANTHACEAE	13	15	800	1	Ingestion of the cooked part of the plant	Cooked in water	Not specified	Not specified	Leaf	Beta	vulgaris	L.	maritima	(L.) Arcang.	Beta vulgaris L. maritima (L.) Arcang.
GDR0	4522	2	1937	Eivissa	Santa Eulària des Riu	151736	1557	CARYOPHYLLACEAE	13	15	800	1	Ingestion of the cooked part of the plant	Cooked in water	Not specified	Not specified	Leaf	Silene	vulgaris	(Moench) Garcke			Silene vulgaris (Moench) Garcke
GDR0	4522	2	1937	Eivissa	Santa Eulària des Riu	151737	1977	LAMIACEAE	13	15	800	1	Ingestion of the cooked part of the plant	Cooked in water	Not specified	Not specified	Leaf	Origanum	vulgare	L.			Origanum vulgare L.
GDR0	4522	2	1937	Eivissa	Santa Eulària des Riu	151738	2039	SOLANACEAE	22	15	901	1	Condiment	Condiment	Not specified	Not specified	Fruit	Solanum	lycopersicum	L.			Solanum lycopersicum L.
GDR0	4522	2	1937	Eivissa	Santa Eulària des Riu	151738	2039	SOLANACEAE	18	15	901	1	Ingestion of the cooked part of the plant	Cooked in oil	Not specified	Not specified	Fruit	Solanum	lycopersicum	L.			Solanum lycopersicum L.
GDR0	4522	2	1937	Eivissa	Santa Eulària des Riu	151738	2039	SOLANACEAE	11	15	901	1	Ingestion of the raw part of the plant	Fresh (without preparation)	Not specified	Not specified	Fruit	Solanum	lycopersicum	L.			Solanum lycopersicum L.
GDR0	4522	2	1937	Eivissa	Santa Eulària des Riu	151739	5005	AMARYLLIDACEAE	22	15	615	1	Condiment	Condiment	Not specified	Not specified	Bulb	Allium	sativum	L.			Allium sativum L.
GDR0	4522	2	1937	Eivissa	Santa Eulària des Riu	151740	5016	SOLANACEAE	11	15	901	1	Ingestion of the raw part of the plant	Fresh (without preparation)	Not specified	Not specified	Fruit	Capsicum	annuum	L.			Capsicum annuum L.
GDR0	4522	2	1937	Eivissa	Santa Eulària des Riu	151740	5016	SOLANACEAE	18	5	901	1	Ingestion of the cooked part of the plant	Cooked in oil	Starter	Escalivada (roasted vegetables)	Fruit	Capsicum	annuum	L.			Capsicum annuum L.
GDR0	4522	2	1937	Eivissa	Santa Eulària des Riu	151740	5016	SOLANACEAE	18	15	901	1	Ingestion of the cooked part of the plant	Cooked in oil	Not specified	Not specified	Fruit	Capsicum	annuum	L.			Capsicum annuum L.
GDR0	4522	2	1937	Eivissa	Santa Eulària des Riu	151740	5016	SOLANACEAE	22	15	901	1	Condiment	Condiment	Not specified	Not specified	Fruit	Capsicum	annuum	L.			Capsicum annuum L.
GDR0	4522	2	1937	Eivissa	Santa Eulària des Riu	151740	5016	SOLANACEAE	22	15	901	1	Condiment	Condiment	Not specified	Not specified	Fruit	Capsicum	annuum	L.			Capsicum annuum L.
GDR0	4522	2	1937	Eivissa	Santa Eulària des Riu	151741	471	FABACEAE	13	15	1000	1	Ingestion of the cooked part of the plant	Cooked in water	Not specified	Not specified	Seed	Lens	culinaris	Medic.			Lens culinaris Medic.
GDR0	4522	2	1937	Eivissa	Santa Eulària des Riu	151742	447	FABACEAE	13	15	1000	1	Ingestion of the cooked part of the plant	Cooked in water	Not specified	Not specified	Seed	Vicia	faba	L.			Vicia faba L.
GDR0	4522	2	1937	Eivissa	Santa Eulària des Riu	151742	447	FABACEAE	13	15	901	1	Ingestion of the cooked part of the plant	Cooked in water	Not specified	Not specified	Fruit	Vicia	faba	L.			Vicia faba L.
GDR0	4522	2	1937	Eivissa	Santa Eulària des Riu	151742	447	FABACEAE	18	15	901	1	Ingestion of the cooked part of the plant	Cooked in oil	Not specified	Not specified	Fruit	Vicia	faba	L.			Vicia faba L.
GDR0	4522	2	1937	Eivissa	Santa Eulària des Riu	151743	5084	FABACEAE	13	15	901	1	Ingestion of the cooked part of the plant	Cooked in water	Not specified	Not specified	Fruit	Phaseolus	vulgaris	L.			Phaseolus vulgaris L.
GDR0	4522	2	1937	Eivissa	Santa Eulària des Riu	151743	5084	FABACEAE	13	15	1000	1	Ingestion of the cooked part of the plant	Cooked in water	Not specified	Not specified	Seed	Phaseolus	vulgaris	L.			Phaseolus vulgaris L.
GDR0	4522	2	1937	Eivissa	Santa Eulària des Riu	151743	5084	FABACEAE	13	15	1000	1	Ingestion of the cooked part of the plant	Cooked in water	Not specified	Not specified	Seed	Phaseolus	vulgaris	L.			Phaseolus vulgaris L.
GDR0	4522	2	1937	Eivissa	Santa Eulària des Riu	151743	5084	FABACEAE	13	15	1000	1	Ingestion of the cooked part of the plant	Cooked in water	Not specified	Not specified	Seed	Phaseolus	vulgaris	L.			Phaseolus vulgaris L.
GDR0	4522	2	1937	Eivissa	Santa Eulària des Riu	151747	2441	ASTERACEAE	11	15	300	2	Ingestion of the raw part of the plant	Fresh (without preparation)	Not specified	Not specified	Aerial part	Inula	viscosa	(L.) Ait.			Inula viscosa (L.) Ait.
GDR0	4522	2	1937	Eivissa	Santa Eulària des Riu	151748	2577	ASTERACEAE	11	15	300	2	Ingestion of the raw part of the plant	Fresh (without preparation)	Not specified	Not specified	Aerial part	Calendula	arvensis	L.			Calendula arvensis L.
GDR0	4522	2	1937	Eivissa	Santa Eulària des Riu	151749	2224	PLANTAGINACEAE	11	15	300	2	Ingestion of the raw part of the plant	Fresh (without preparation)	Not specified	Not specified	Aerial part	Plantago	albicans	L.			Plantago albicans L.
GDR0	4522	2	1937	Eivissa	Santa Eulària des Riu	151750	3321b	POACEAE	11	15	300	2	Ingestion of the raw part of the plant	Fresh (without preparation)	Not specified	Not specified	Aerial part	Hordeum	murinum	L.	leporinum	(Link) Arcang.	Hordeum murinum L. leporinum (Link) Arcang.
GDR0	4522	2	1937	Eivissa	Santa Eulària des Riu	151751	2335	CAPRIFOLIACEAE	11	15	300	2	Ingestion of the raw part of the plant	Fresh (without preparation)	Not specified	Not specified	Aerial part	Scabiosa	atropurpurea	L.			Scabiosa atropurpurea L.
GDR0	4522	2	1937	Eivissa	Santa Eulària des Riu	151752	529	FABACEAE	11	15	300	2	Ingestion of the raw part of the plant	Fresh (without preparation)	Not specified	Not specified	Aerial part	Psoralea	bituminosa	L.			Psoralea bituminosa L.
GDR0	4522	2	1937	Eivissa	Santa Eulària des Riu	151753	782	BRASSICACEAE	11	15	300	2	Ingestion of the raw part of the plant	Fresh (without preparation)	Not specified	Not specified	Aerial part	Diplotaxis	erucoides	(L.) DC.			Diplotaxis erucoides (L.) DC.
GDR0	4522	2	1937	Eivissa	Santa Eulària des Riu	151754	788	BRASSICACEAE	11	15	300	2	Ingestion of the raw part of the plant	Fresh (without preparation)	Not specified	Not specified	Aerial part	Eruca	vesicaria	(L.) Cav.			Eruca vesicaria (L.) Cav.
GDR0	4522	2	1937	Eivissa	Santa Eulària des Riu	151755	2669	ASTERACEAE	11	15	300	2	Ingestion of the raw part of the plant	Fresh (without preparation)	Not specified	Not specified	Aerial part	Centaurea	aspera	L.			Centaurea aspera L.
GDR0	4522	2	1937	Eivissa	Santa Eulària des Riu	151756	541	FABACEAE	11	15	300	2	Ingestion of the raw part of the plant	Fresh (without preparation)	Not specified	Not specified	Aerial part	Medicago	sativa	L.			Medicago sativa L.
GDR0	4522	2	1937	Eivissa	Santa Eulària des Riu	151757	5053	POACEAE	1	15	901	2	Ingestion of the raw part of the plant	Air-dried preserved	Not specified	Not specified	Fruit	Hordeum	vulgare	L.			Hordeum vulgare L.
GDR0	4522	2	1937	Eivissa	Santa Eulària des Riu	151757	5053	POACEAE	1	15	600	2	Ingestion of the raw part of the plant	Air-dried preserved	Not specified	Not specified	Stem	Hordeum	vulgare	L.			Hordeum vulgare L.
GDR0	4522	2	1937	Eivissa	Santa Eulària des Riu	152500	5112	POACEAE	12	15	901	1	Ingestion of the cooked part of the plant	Cooked without a vehicle	Not specified	Not specified	Fruit	Triticum	aestivum	L.			Triticum aestivum L.
GDR0	4522	2	1937	Eivissa	Santa Eulària des Riu	152500	5112	POACEAE	12	15	901	1	Ingestion of the cooked part of the plant	Cooked without a vehicle	Not specified	Not specified	Fruit	Triticum	aestivum	L.			Triticum aestivum L.
GDR0	4522	2	1937	Eivissa	Santa Eulària des Riu	152501	2039	SOLANACEAE	11	15	901	1	Ingestion of the raw part of the plant	Fresh (without preparation)	Not specified	Not specified	Fruit	Solanum	lycopersicum	L.			Solanum lycopersicum L.
GDR0	4522	2	1937	Eivissa	Santa Eulària des Riu	152501	2039	SOLANACEAE	18	15	901	1	Ingestion of the cooked part of the plant	Cooked in oil	Not specified	Not specified	Fruit	Solanum	lycopersicum	L.			Solanum lycopersicum L.
GDR0	4522	2	1937	Eivissa	Santa Eulària des Riu	158429	5017	SOLANACEAE	22	15	901	1	Condiment	Condiment	Not specified	Not specified	Fruit	Capsicum	frutescens	L.			Capsicum frutescens L.
GDR0	4523	1	1936	Eivissa	Sant Josep de sa Talaia	151779	498	FABACEAE	13	15	1000	1	Ingestion of the cooked part of the plant	Cooked in water	Not specified	Not specified	Seed	Pisum	sativum	L.			Pisum sativum L.
GDR0	4523	1	1936	Eivissa	Sant Josep de sa Talaia	151779	498	FABACEAE	18	15	901	1	Ingestion of the cooked part of the plant	Cooked in oil	Not specified	Not specified	Fruit	Pisum	sativum	L.			Pisum sativum L.
GDR0	4523	1	1936	Eivissa	Sant Josep de sa Talaia	151780	471	FABACEAE	13	15	1000	1	Ingestion of the cooked part of the plant	Cooked in water	Not specified	Not specified	Seed	Lens	culinaris	Medic.			Lens culinaris Medic.
GDR0	4523	1	1936	Eivissa	Sant Josep de sa Talaia	151781	5016	SOLANACEAE	11	15	901	1	Ingestion of the raw part of the plant	Fresh (without preparation)	Not specified	Not specified	Fruit	Capsicum	annuum	L.			Capsicum annuum L.
GDR0	4523	1	1936	Eivissa	Sant Josep de sa Talaia	151781	5016	SOLANACEAE	18	15	901	1	Ingestion of the cooked part of the plant	Cooked in oil	Not specified	Not specified	Fruit	Capsicum	annuum	L.			Capsicum annuum L.
GDR0	4523	1	1936	Eivissa	Sant Josep de sa Talaia	151782	5084	FABACEAE	13	15	1000	1	Ingestion of the cooked part of the plant	Cooked in water	Not specified	Not specified	Seed	Phaseolus	vulgaris	L.			Phaseolus vulgaris L.
GDR0	4523	1	1936	Eivissa	Sant Josep de sa Talaia	151782	5084	FABACEAE	13	15	1000	1	Ingestion of the cooked part of the plant	Cooked in water	Not specified	Not specified	Seed	Phaseolus	vulgaris	L.			Phaseolus vulgaris L.
GDR0	4523	1	1936	Eivissa	Sant Josep de sa Talaia	151782	5084	FABACEAE	13	15	901	1	Ingestion of the cooked part of the plant	Cooked in water	Not specified	Not specified	Fruit	Phaseolus	vulgaris	L.			Phaseolus vulgaris L.
GDR0	4523	1	1936	Eivissa	Sant Josep de sa Talaia	151782	5084	FABACEAE	13	15	1000	1	Ingestion of the cooked part of the plant	Cooked in water	Not specified	Not specified	Seed	Phaseolus	vulgaris	L.			Phaseolus vulgaris L.
GDR0	4523	1	1936	Eivissa	Sant Josep de sa Talaia	151782	5084	FABACEAE	13	15	1000	1	Ingestion of the cooked part of the plant	Cooked in water	Not specified	Not specified	Seed	Phaseolus	vulgaris	L.			Phaseolus vulgaris L.
GDR0	4523	1	1936	Eivissa	Sant Josep de sa Talaia	151787	2040	SOLANACEAE	18	15	1102	1	Ingestion of the cooked part of the plant	Cooked in oil	Not specified	Not specified	Tuber	Solanum	tuberosum	L.			Solanum tuberosum L.
GDR0	4523	1	1936	Eivissa	Sant Josep de sa Talaia	151787	2040	SOLANACEAE	18	15	1102	1	Ingestion of the cooked part of the plant	Cooked in oil	Not specified	Not specified	Tuber	Solanum	tuberosum	L.			Solanum tuberosum L.
GDR0	4523	1	1936	Eivissa	Sant Josep de sa Talaia	151787	2040	SOLANACEAE	18	5	1102	1	Ingestion of the cooked part of the plant	Cooked in oil	Starter	Escalivada (roasted vegetables)	Tuber	Solanum	tuberosum	L.			Solanum tuberosum L.
GDR0	4523	1	1936	Eivissa	Sant Josep de sa Talaia	151787	2040	SOLANACEAE	13	15	1102	1	Ingestion of the cooked part of the plant	Cooked in water	Not specified	Not specified	Tuber	Solanum	tuberosum	L.			Solanum tuberosum L.
GDR0	4523	1	1936	Eivissa	Sant Josep de sa Talaia	151787	2040	SOLANACEAE	18	5	1102	1	Ingestion of the cooked part of the plant	Cooked in oil	Starter	Escalivada (roasted vegetables)	Tuber	Solanum	tuberosum	L.			Solanum tuberosum L.
GDR0	4523	1	1936	Eivissa	Sant Josep de sa Talaia	151787	2040	SOLANACEAE	18	15	1102	1	Ingestion of the cooked part of the plant	Cooked in oil	Not specified	Not specified	Tuber	Solanum	tuberosum	L.			Solanum tuberosum L.
GDR0	4523	1	1936	Eivissa	Sant Josep de sa Talaia	151787	2040	SOLANACEAE	18	5	1102	1	Ingestion of the cooked part of the plant	Cooked in oil	Starter	Escalivada (roasted vegetables)	Tuber	Solanum	tuberosum	L.			Solanum tuberosum L.
GDR0	4523	1	1936	Eivissa	Sant Josep de sa Talaia	151787	2040	SOLANACEAE	13	15	1102	1	Ingestion of the cooked part of the plant	Cooked in water	Not specified	Not specified	Tuber	Solanum	tuberosum	L.			Solanum tuberosum L.
GDR0	4523	1	1936	Eivissa	Sant Josep de sa Talaia	151787	2040	SOLANACEAE	13	15	1102	1	Ingestion of the cooked part of the plant	Cooked in water	Not specified	Not specified	Tuber	Solanum	tuberosum	L.			Solanum tuberosum L.
GDR0	4523	1	1936	Eivissa	Sant Josep de sa Talaia	151790	1996	LAMIACEAE	23	15	800	1	Preparation of beverages	Drink prepared with water	Not specified	Not specified	Leaf	Mentha	spicata	L.			Mentha spicata L.
GDR0	4523	1	1936	Eivissa	Sant Josep de sa Talaia	151793	5069	LAMIACEAE	23	15	800	1	Preparation of beverages	Drink prepared with water	Not specified	Not specified	Leaf	Mentha	×piperita	L.			Mentha ×piperita L.
GDR0	4523	1	1936	Eivissa	Sant Josep de sa Talaia	151794	5130	CUCURBITACEAE	11	15	901	1	Ingestion of the raw part of the plant	Fresh (without preparation)	Not specified	Not specified	Fruit	Cucumis	melo	L.			Cucumis melo L.
GDR0	4523	1	1936	Eivissa	Sant Josep de sa Talaia	151798	1334	MORACEAE	11	15	900	1	Ingestion of the raw part of the plant	Fresh (without preparation)	Not specified	Not specified	Infructescence	Ficus	carica	L.			Ficus carica L.
GDR0	4523	1	1936	Eivissa	Sant Josep de sa Talaia	151798	1334	MORACEAE	1	15	900	1	Ingestion of the raw part of the plant	Air-dried preserved	Not specified	Not specified	Infructescence	Ficus	carica	L.			Ficus carica L.
GDR0	4523	1	1936	Eivissa	Sant Josep de sa Talaia	152841	5092	ROSACEAE	11	15	1006	1	Ingestion of the raw part of the plant	Fresh (without preparation)	Not specified	Not specified	Kernel	Prunus	dulcis	(Mill.) Weeb.			Prunus dulcis (Mill.) Weeb.
GDR0	4523	1	1936	Eivissa	Sant Josep de sa Talaia	152841	5092	ROSACEAE	12	15	1006	1	Ingestion of the cooked part of the plant	Cooked without a vehicle	Not specified	Not specified	Kernel	Prunus	dulcis	(Mill.) Weeb.			Prunus dulcis (Mill.) Weeb.
GDR0	4523	1	1936	Eivissa	Sant Josep de sa Talaia	152841	5092	ROSACEAE	12	15	1006	1	Ingestion of the cooked part of the plant	Cooked without a vehicle	Not specified	Not specified	Kernel	Prunus	dulcis	(Mill.) Weeb.			Prunus dulcis (Mill.) Weeb.
GDR0	4523	1	1936	Eivissa	Sant Josep de sa Talaia	152841	5092	ROSACEAE	11	15	1006	1	Ingestion of the raw part of the plant	Fresh (without preparation)	Not specified	Not specified	Kernel	Prunus	dulcis	(Mill.) Weeb.			Prunus dulcis (Mill.) Weeb.
GDR0	4523	1	1936	Eivissa	Sant Josep de sa Talaia	152842	498	FABACEAE	13	15	901	1	Ingestion of the cooked part of the plant	Cooked in water	Not specified	Not specified	Fruit	Pisum	sativum	L.			Pisum sativum L.
GDR0	4523	1	1936	Eivissa	Sant Josep de sa Talaia	152842	498	FABACEAE	13	15	1000	1	Ingestion of the cooked part of the plant	Cooked in water	Not specified	Not specified	Seed	Pisum	sativum	L.			Pisum sativum L.
GDR0	4523	1	1936	Eivissa	Sant Josep de sa Talaia	152842	498	FABACEAE	13	15	901	1	Ingestion of the cooked part of the plant	Cooked in water	Not specified	Not specified	Fruit	Pisum	sativum	L.			Pisum sativum L.
GDR0	4523	1	1936	Eivissa	Sant Josep de sa Talaia	152842	498	FABACEAE	13	15	901	1	Ingestion of the cooked part of the plant	Cooked in water	Not specified	Not specified	Fruit	Pisum	sativum	L.			Pisum sativum L.
GDR0	4523	1	1936	Eivissa	Sant Josep de sa Talaia	152842	498	FABACEAE	13	15	1000	1	Ingestion of the cooked part of the plant	Cooked in water	Not specified	Not specified	Seed	Pisum	sativum	L.			Pisum sativum L.
GDR0	4523	1	1936	Eivissa	Sant Josep de sa Talaia	152842	498	FABACEAE	13	15	0	1	Ingestion of the cooked part of the plant	Cooked in water	Not specified	Not specified	Not specified	Pisum	sativum	L.			Pisum sativum L.
GDR0	4523	1	1936	Eivissa	Sant Josep de sa Talaia	152843	447	FABACEAE	13	15	1000	1	Ingestion of the cooked part of the plant	Cooked in water	Not specified	Not specified	Seed	Vicia	faba	L.			Vicia faba L.
GDR0	4523	1	1936	Eivissa	Sant Josep de sa Talaia	152843	447	FABACEAE	13	15	901	1	Ingestion of the cooked part of the plant	Cooked in water	Not specified	Not specified	Fruit	Vicia	faba	L.			Vicia faba L.
GDR0	4523	1	1936	Eivissa	Sant Josep de sa Talaia	152843	447	FABACEAE	1	15	1000	2	Ingestion of the raw part of the plant	Air-dried preserved	Not specified	Not specified	Seed	Vicia	faba	L.			Vicia faba L.
GDR0	4523	1	1936	Eivissa	Sant Josep de sa Talaia	152844	2040	SOLANACEAE	13	15	1102	1	Ingestion of the cooked part of the plant	Cooked in water	Not specified	Not specified	Tuber	Solanum	tuberosum	L.			Solanum tuberosum L.
GDR0	4523	1	1936	Eivissa	Sant Josep de sa Talaia	152844	2040	SOLANACEAE	13	15	1102	1	Ingestion of the cooked part of the plant	Cooked in water	Not specified	Not specified	Tuber	Solanum	tuberosum	L.			Solanum tuberosum L.
GDR0	4523	1	1936	Eivissa	Sant Josep de sa Talaia	152844	2040	SOLANACEAE	18	15	1102	0	Ingestion of the cooked part of the plant	Cooked in oil	Not specified	Not specified	Tuber	Solanum	tuberosum	L.			Solanum tuberosum L.
GDR0	4523	1	1936	Eivissa	Sant Josep de sa Talaia	152844	2040	SOLANACEAE	18	15	1102	1	Ingestion of the cooked part of the plant	Cooked in oil	Not specified	Not specified	Tuber	Solanum	tuberosum	L.			Solanum tuberosum L.
GDR0	4523	1	1936	Eivissa	Sant Josep de sa Talaia	152845	5084	FABACEAE	13	15	901	1	Ingestion of the cooked part of the plant	Cooked in water	Not specified	Not specified	Fruit	Phaseolus	vulgaris	L.			Phaseolus vulgaris L.
GDR0	4523	1	1936	Eivissa	Sant Josep de sa Talaia	152845	5084	FABACEAE	13	15	1000	1	Ingestion of the cooked part of the plant	Cooked in water	Not specified	Not specified	Seed	Phaseolus	vulgaris	L.			Phaseolus vulgaris L.
GDR0	4523	1	1936	Eivissa	Sant Josep de sa Talaia	152845	5084	FABACEAE	13	15	1000	0	Ingestion of the cooked part of the plant	Cooked in water	Not specified	Not specified	Seed	Phaseolus	vulgaris	L.			Phaseolus vulgaris L.
GDR0	4523	1	1936	Eivissa	Sant Josep de sa Talaia	152845	5084	FABACEAE	13	15	901	1	Ingestion of the cooked part of the plant	Cooked in water	Not specified	Not specified	Fruit	Phaseolus	vulgaris	L.			Phaseolus vulgaris L.
GDR0	4523	1	1936	Eivissa	Sant Josep de sa Talaia	152845	5084	FABACEAE	13	15	1000	1	Ingestion of the cooked part of the plant	Cooked in water	Not specified	Not specified	Seed	Phaseolus	vulgaris	L.			Phaseolus vulgaris L.
GDR0	4523	1	1936	Eivissa	Sant Josep de sa Talaia	152845	5084	FABACEAE	13	15	901	1	Ingestion of the cooked part of the plant	Cooked in water	Not specified	Not specified	Fruit	Phaseolus	vulgaris	L.			Phaseolus vulgaris L.
GDR0	4523	1	1936	Eivissa	Sant Josep de sa Talaia	152846	471	FABACEAE	13	15	1000	1	Ingestion of the cooked part of the plant	Cooked in water	Not specified	Not specified	Seed	Lens	culinaris	Medic.			Lens culinaris Medic.
GDR0	4523	1	1936	Eivissa	Sant Josep de sa Talaia	152847	1140	VITACEAE	31	15	907	1	Preparation of beverages	Drink prepared by fermentation	Not specified	Not specified	Fruit juice	Vitis	vinifera	L.			Vitis vinifera L.
GDR0	4523	1	1936	Eivissa	Sant Josep de sa Talaia	152847	1140	VITACEAE	1	15	901	1	Ingestion of the raw part of the plant	Air-dried preserved	Not specified	Not specified	Fruit	Vitis	vinifera	L.			Vitis vinifera L.
GDR0	4523	1	1936	Eivissa	Sant Josep de sa Talaia	152847	1140	VITACEAE	11	15	901	1	Ingestion of the raw part of the plant	Fresh (without preparation)	Not specified	Not specified	Fruit	Vitis	vinifera	L.			Vitis vinifera L.
GDR0	4523	1	1936	Eivissa	Sant Josep de sa Talaia	152847	1140	VITACEAE	11	15	901	1	Ingestion of the raw part of the plant	Fresh (without preparation)	Not specified	Not specified	Fruit	Vitis	vinifera	L.			Vitis vinifera L.
GDR0	4523	1	1936	Eivissa	Sant Josep de sa Talaia	152847	1140	VITACEAE	11	15	901	1	Ingestion of the raw part of the plant	Fresh (without preparation)	Not specified	Not specified	Fruit	Vitis	vinifera	L.			Vitis vinifera L.
GDR0	4523	1	1936	Eivissa	Sant Josep de sa Talaia	152847	1140	VITACEAE	31	15	907	1	Preparation of beverages	Drink prepared by fermentation	Not specified	Not specified	Fruit juice	Vitis	vinifera	L.			Vitis vinifera L.
GDR0	4523	1	1936	Eivissa	Sant Josep de sa Talaia	152847	1140	VITACEAE	21	15	901	1	Preparation of beverages	Preparation method not specified	Not specified	Not specified	Fruit	Vitis	vinifera	L.			Vitis vinifera L.
GDR0	4523	1	1936	Eivissa	Sant Josep de sa Talaia	152847	1140	VITACEAE	21	15	901	1	Preparation of beverages	Preparation method not specified	Not specified	Not specified	Fruit	Vitis	vinifera	L.			Vitis vinifera L.
GDR0	4523	1	1936	Eivissa	Sant Josep de sa Talaia	152847	1140	VITACEAE	31	15	907	1	Preparation of beverages	Drink prepared by fermentation	Not specified	Not specified	Fruit juice	Vitis	vinifera	L.			Vitis vinifera L.
GDR0	4523	1	1936	Eivissa	Sant Josep de sa Talaia	152847	1140	VITACEAE	31	15	907	1	Preparation of beverages	Drink prepared by fermentation	Not specified	Not specified	Fruit juice	Vitis	vinifera	L.			Vitis vinifera L.
GDR0	4523	1	1936	Eivissa	Sant Josep de sa Talaia	152847	1140	VITACEAE	31	15	907	0	Preparation of beverages	Drink prepared by fermentation	Not specified	Not specified	Fruit juice	Vitis	vinifera	L.			Vitis vinifera L.
GDR0	4523	1	1936	Eivissa	Sant Josep de sa Talaia	152847	1140	VITACEAE	31	15	907	1	Preparation of beverages	Drink prepared by fermentation	Not specified	Not specified	Fruit juice	Vitis	vinifera	L.			Vitis vinifera L.
GDR0	4523	1	1936	Eivissa	Sant Josep de sa Talaia	152847	1140	VITACEAE	11	15	901	1	Ingestion of the raw part of the plant	Fresh (without preparation)	Not specified	Not specified	Fruit	Vitis	vinifera	L.			Vitis vinifera L.
GDR0	4523	1	1936	Eivissa	Sant Josep de sa Talaia	152847	1140	VITACEAE	31	15	907	0	Preparation of beverages	Drink prepared by fermentation	Not specified	Not specified	Fruit juice	Vitis	vinifera	L.			Vitis vinifera L.
GDR0	4523	1	1936	Eivissa	Sant Josep de sa Talaia	152847	1140	VITACEAE	21	15	901	1	Preparation of beverages	Preparation method not specified	Not specified	Not specified	Fruit	Vitis	vinifera	L.			Vitis vinifera L.
GDR0	4523	1	1936	Eivissa	Sant Josep de sa Talaia	152848	0349b	ROSACEAE	11	15	901	1	Ingestion of the raw part of the plant	Fresh (without preparation)	Not specified	Not specified	Fruit	Pyrus	malus	L.	mitis	(Wallr.) O.Bolòs et J.Vigo	Pyrus malus L. mitis (Wallr.) O.Bolòs et J.Vigo
GDR0	4523	1	1936	Eivissa	Sant Josep de sa Talaia	152848	0349b	ROSACEAE	11	15	901	1	Ingestion of the raw part of the plant	Fresh (without preparation)	Not specified	Not specified	Fruit	Pyrus	malus	L.	mitis	(Wallr.) O.Bolòs et J.Vigo	Pyrus malus L. mitis (Wallr.) O.Bolòs et J.Vigo
GDR0	4523	1	1936	Eivissa	Sant Josep de sa Talaia	152848	0349b	ROSACEAE	11	15	901	0	Ingestion of the raw part of the plant	Fresh (without preparation)	Not specified	Not specified	Fruit	Pyrus	malus	L.	mitis	(Wallr.) O.Bolòs et J.Vigo	Pyrus malus L. mitis (Wallr.) O.Bolòs et J.Vigo
GDR0	4523	1	1936	Eivissa	Sant Josep de sa Talaia	152849	350	ROSACEAE	11	15	901	1	Ingestion of the raw part of the plant	Fresh (without preparation)	Not specified	Not specified	Fruit	Pyrus	communis	L.			Pyrus communis L.
GDR0	4523	1	1936	Eivissa	Sant Josep de sa Talaia	152849	350	ROSACEAE	11	15	901	1	Ingestion of the raw part of the plant	Fresh (without preparation)	Not specified	Not specified	Fruit	Pyrus	communis	L.			Pyrus communis L.
GDR0	4523	1	1936	Eivissa	Sant Josep de sa Talaia	152850	361	ROSACEAE	11	15	901	1	Ingestion of the raw part of the plant	Fresh (without preparation)	Not specified	Not specified	Fruit	Mespilus	germanica	L.			Mespilus germanica L.
GDR0	4523	1	1936	Eivissa	Sant Josep de sa Talaia	152851	5043	ROSACEAE	11	15	901	1	Ingestion of the raw part of the plant	Fresh (without preparation)	Not specified	Not specified	Fruit	Eriobotrya	japonica	(Thunb.) Lindl.			Eriobotrya japonica (Thunb.) Lindl.
GDR0	4523	1	1936	Eivissa	Sant Josep de sa Talaia	152852	1334	MORACEAE	11	15	900	1	Ingestion of the raw part of the plant	Fresh (without preparation)	Not specified	Not specified	Infructescence	Ficus	carica	L.			Ficus carica L.
GDR0	4523	1	1936	Eivissa	Sant Josep de sa Talaia	152853	5130	CUCURBITACEAE	11	15	901	1	Ingestion of the raw part of the plant	Fresh (without preparation)	Not specified	Not specified	Fruit	Cucumis	melo	L.			Cucumis melo L.
GDR0	4523	1	1936	Eivissa	Sant Josep de sa Talaia	152854	5121	POACEAE	13	15	918	1	Ingestion of the cooked part of the plant	Cooked in water	Not specified	Not specified	Grain crushing	Zea	mays	L.			Zea mays L.
GDR0	4523	1	1936	Eivissa	Sant Josep de sa Talaia	152949	5016	SOLANACEAE	18	5	901	1	Ingestion of the cooked part of the plant	Cooked in oil	Starter	Escalivada (roasted vegetables)	Fruit	Capsicum	annuum	L.			Capsicum annuum L.
GDR0	4523	1	1936	Eivissa	Sant Josep de sa Talaia	152949	5016	SOLANACEAE	18	15	901	1	Ingestion of the cooked part of the plant	Cooked in oil	Not specified	Not specified	Fruit	Capsicum	annuum	L.			Capsicum annuum L.
GDR0	4523	1	1936	Eivissa	Sant Josep de sa Talaia	152949	5016	SOLANACEAE	11	15	901	1	Ingestion of the raw part of the plant	Fresh (without preparation)	Not specified	Not specified	Fruit	Capsicum	annuum	L.			Capsicum annuum L.
GDR0	4525	1	1933	Eivissa	Santa Eulària des Riu	152009	5112	POACEAE	12	15	901	1	Ingestion of the cooked part of the plant	Cooked without a vehicle	Not specified	Not specified	Fruit	Triticum	aestivum	L.			Triticum aestivum L.
GDR0	4525	1	1933	Eivissa	Santa Eulària des Riu	152009	5112	POACEAE	12	15	901	1	Ingestion of the cooked part of the plant	Cooked without a vehicle	Not specified	Not specified	Fruit	Triticum	aestivum	L.			Triticum aestivum L.
GDR0	4525	1	1933	Eivissa	Santa Eulària des Riu	152009	5112	POACEAE	12	15	901	1	Ingestion of the cooked part of the plant	Cooked without a vehicle	Not specified	Not specified	Fruit	Triticum	aestivum	L.			Triticum aestivum L.
GDR0	4525	1	1933	Eivissa	Santa Eulària des Riu	152009	5112	POACEAE	12	15	901	1	Ingestion of the cooked part of the plant	Cooked without a vehicle	Not specified	Not specified	Fruit	Triticum	aestivum	L.			Triticum aestivum L.
GDR0	4525	1	1933	Eivissa	Santa Eulària des Riu	152009	5112	POACEAE	12	15	901	1	Ingestion of the cooked part of the plant	Cooked without a vehicle	Not specified	Not specified	Fruit	Triticum	aestivum	L.			Triticum aestivum L.
GDR0	4525	1	1933	Eivissa	Santa Eulària des Riu	152009	5112	POACEAE	12	15	901	1	Ingestion of the cooked part of the plant	Cooked without a vehicle	Not specified	Not specified	Fruit	Triticum	aestivum	L.			Triticum aestivum L.
GDR0	4525	1	1933	Eivissa	Santa Eulària des Riu	152015	5121	POACEAE	12	15	901	1	Ingestion of the cooked part of the plant	Cooked without a vehicle	Not specified	Not specified	Fruit	Zea	mays	L.			Zea mays L.
GDR0	4525	1	1933	Eivissa	Santa Eulària des Riu	152016	5016	SOLANACEAE	22	15	901	1	Condiment	Condiment	Not specified	Not specified	Fruit	Capsicum	annuum	L.			Capsicum annuum L.
GDR0	4527	2	1983	Eivissa	Eivissa	152154	2000	LAMIACEAE	22	15	800	1	Condiment	Condiment	Not specified	Not specified	Leaf	Rosmarinus	officinalis	L.			Rosmarinus officinalis L.
GDR0	4527	2	1983	Eivissa	Eivissa	152155	1107b	RUTACEAE	26	15	303	1	Preparation of beverages	Drink prepared with spirits	Not specified	Not specified	Aerial part fructified	Ruta	chalepensis	L.	chalepensis		Ruta chalepensis L. chalepensis
GDR0	4528	1	1925	Eivissa	Santa Eulària des Riu	152060	2039	SOLANACEAE	11	15	901	1	Ingestion of the raw part of the plant	Fresh (without preparation)	Not specified	Not specified	Fruit	Solanum	lycopersicum	L.			Solanum lycopersicum L.
GDR0	4528	1	1925	Eivissa	Santa Eulària des Riu	152060	2039	SOLANACEAE	11	15	901	1	Ingestion of the raw part of the plant	Fresh (without preparation)	Not specified	Not specified	Fruit	Solanum	lycopersicum	L.			Solanum lycopersicum L.
GDR0	4528	1	1925	Eivissa	Santa Eulària des Riu	152060	2039	SOLANACEAE	11	2	901	1	Ingestion of the raw part of the plant	Fresh (without preparation)	Starter	Salad	Fruit	Solanum	lycopersicum	L.			Solanum lycopersicum L.
GDR0	4528	1	1925	Eivissa	Santa Eulària des Riu	152060	2039	SOLANACEAE	22	15	901	1	Condiment	Condiment	Not specified	Not specified	Fruit	Solanum	lycopersicum	L.			Solanum lycopersicum L.
GDR0	4528	1	1925	Eivissa	Santa Eulària des Riu	152061	5016	SOLANACEAE	11	15	901	1	Ingestion of the raw part of the plant	Fresh (without preparation)	Not specified	Not specified	Fruit	Capsicum	annuum	L.			Capsicum annuum L.
GDR0	4528	1	1925	Eivissa	Santa Eulària des Riu	152061	5016	SOLANACEAE	11	15	901	1	Ingestion of the raw part of the plant	Fresh (without preparation)	Not specified	Not specified	Fruit	Capsicum	annuum	L.			Capsicum annuum L.
GDR0	4528	1	1925	Eivissa	Santa Eulària des Riu	152061	5016	SOLANACEAE	18	15	901	1	Ingestion of the cooked part of the plant	Cooked in oil	Not specified	Not specified	Fruit	Capsicum	annuum	L.			Capsicum annuum L.
GDR0	4528	1	1925	Eivissa	Santa Eulària des Riu	152061	5016	SOLANACEAE	18	15	901	1	Ingestion of the cooked part of the plant	Cooked in oil	Not specified	Not specified	Fruit	Capsicum	annuum	L.			Capsicum annuum L.
GDR0	4528	1	1925	Eivissa	Santa Eulària des Riu	152061	5016	SOLANACEAE	18	5	901	1	Ingestion of the cooked part of the plant	Cooked in oil	Starter	Escalivada (roasted vegetables)	Fruit	Capsicum	annuum	L.			Capsicum annuum L.
GDR0	4528	1	1925	Eivissa	Santa Eulària des Riu	152065	2688	ASTERACEAE	13	15	800	1	Ingestion of the cooked part of the plant	Cooked in water	Not specified	Not specified	Leaf	Cichorium	endivia	L.			Cichorium endivia L.
GDR0	4528	1	1925	Eivissa	Santa Eulària des Riu	152065	2688	ASTERACEAE	11	15	800	1	Ingestion of the raw part of the plant	Fresh (without preparation)	Not specified	Not specified	Leaf	Cichorium	endivia	L.			Cichorium endivia L.
GDR0	4528	1	1925	Eivissa	Santa Eulària des Riu	152070	00765BF	BRASSICACEAE	13	15	800	1	Ingestion of the cooked part of the plant	Cooked in water	Not specified	Not specified	Leaf	Brassica	oleracea	L.	oleracea var. capitata	L. f. capitata	Brassica oleracea L. oleracea var. capitata L. f. capitata
GDR0	4528	1	1925	Eivissa	Santa Eulària des Riu	152070	00765BF	BRASSICACEAE	11	15	800	1	Ingestion of the raw part of the plant	Fresh (without preparation)	Not specified	Not specified	Leaf	Brassica	oleracea	L.	oleracea var. capitata	L. f. capitata	Brassica oleracea L. oleracea var. capitata L. f. capitata
GDR0	4528	1	1925	Eivissa	Santa Eulària des Riu	152075	5057	ASTERACEAE	11	15	800	1	Ingestion of the raw part of the plant	Fresh (without preparation)	Not specified	Not specified	Leaf	Lactuca	sativa	L.			Lactuca sativa L.
GDR0	4528	1	1925	Eivissa	Santa Eulària des Riu	152075	5057	ASTERACEAE	11	15	800	1	Ingestion of the raw part of the plant	Fresh (without preparation)	Not specified	Not specified	Leaf	Lactuca	sativa	L.			Lactuca sativa L.
GDR0	4528	1	1925	Eivissa	Santa Eulària des Riu	152092	5028	RUTACEAE	11	15	901	1	Ingestion of the raw part of the plant	Fresh (without preparation)	Not specified	Not specified	Fruit	Citrus	sinensis	(L.) Osbeck			Citrus sinensis (L.) Osbeck
GDR0	4528	1	1925	Eivissa	Santa Eulària des Riu	152092	5028	RUTACEAE	11	15	907	1	Ingestion of the raw part of the plant	Fresh (without preparation)	Not specified	Not specified	Fruit juice	Citrus	sinensis	(L.) Osbeck			Citrus sinensis (L.) Osbeck
GDR0	4528	1	1925	Eivissa	Santa Eulària des Riu	152095	5027	RUTACEAE	22	15	907	1	Condiment	Condiment	Not specified	Not specified	Fruit juice	Citrus	limon	(L.) Burm.			Citrus limon (L.) Burm.
GDR0	4528	1	1925	Eivissa	Santa Eulària des Riu	152096	5041	EBENACEAE	11	15	901	1	Ingestion of the raw part of the plant	Fresh (without preparation)	Not specified	Not specified	Fruit	Diospyros	kaki	Linn.f.			Diospyros kaki Linn.f.
GDR0	4528	1	1925	Eivissa	Santa Eulària des Riu	152097	1140	VITACEAE	11	15	901	1	Ingestion of the raw part of the plant	Fresh (without preparation)	Not specified	Not specified	Fruit	Vitis	vinifera	L.			Vitis vinifera L.
GDR0	4528	1	1925	Eivissa	Santa Eulària des Riu	152097	1140	VITACEAE	31	15	907	1	Preparation of beverages	Drink prepared by fermentation	Not specified	Not specified	Fruit juice	Vitis	vinifera	L.			Vitis vinifera L.
GDR0	4528	1	1925	Eivissa	Santa Eulària des Riu	152098	447	FABACEAE	18	15	901	1	Ingestion of the cooked part of the plant	Cooked in oil	Not specified	Not specified	Fruit	Vicia	faba	L.			Vicia faba L.
GDR0	4528	1	1925	Eivissa	Santa Eulària des Riu	152099	5004	AMARYLLIDACEAE	11	15	615	1	Ingestion of the raw part of the plant	Fresh (without preparation)	Not specified	Not specified	Bulb	Allium	cepa	L.			Allium cepa L.
GDR0	4528	1	1925	Eivissa	Santa Eulària des Riu	152099	5004	AMARYLLIDACEAE	18	15	615	1	Ingestion of the cooked part of the plant	Cooked in oil	Not specified	Not specified	Bulb	Allium	cepa	L.			Allium cepa L.
GDR0	4528	1	1925	Eivissa	Santa Eulària des Riu	152100	5084	FABACEAE	13	15	901	1	Ingestion of the cooked part of the plant	Cooked in water	Not specified	Not specified	Fruit	Phaseolus	vulgaris	L.			Phaseolus vulgaris L.
GDR0	4528	1	1925	Eivissa	Santa Eulària des Riu	152100	5084	FABACEAE	13	15	901	1	Ingestion of the cooked part of the plant	Cooked in water	Not specified	Not specified	Fruit	Phaseolus	vulgaris	L.			Phaseolus vulgaris L.
GDR0	4528	1	1925	Eivissa	Santa Eulària des Riu	152100	5084	FABACEAE	13	15	1000	1	Ingestion of the cooked part of the plant	Cooked in water	Not specified	Not specified	Seed	Phaseolus	vulgaris	L.			Phaseolus vulgaris L.
GDR0	4528	1	1925	Eivissa	Santa Eulària des Riu	152100	5084	FABACEAE	13	15	1000	1	Ingestion of the cooked part of the plant	Cooked in water	Not specified	Not specified	Seed	Phaseolus	vulgaris	L.			Phaseolus vulgaris L.
GDR0	4529	1	1940	Eivissa	Sant Josep de sa Talaia	152062	2039	SOLANACEAE	22	15	901	0	Condiment	Condiment	Not specified	Not specified	Fruit	Solanum	lycopersicum	L.			Solanum lycopersicum L.
GDR0	4529	1	1940	Eivissa	Sant Josep de sa Talaia	152062	2039	SOLANACEAE	18	15	901	0	Ingestion of the cooked part of the plant	Cooked in oil	Not specified	Not specified	Fruit	Solanum	lycopersicum	L.			Solanum lycopersicum L.
GDR0	4529	1	1940	Eivissa	Sant Josep de sa Talaia	152063	5016	SOLANACEAE	11	15	901	1	Ingestion of the raw part of the plant	Fresh (without preparation)	Not specified	Not specified	Fruit	Capsicum	annuum	L.			Capsicum annuum L.
GDR0	4529	1	1940	Eivissa	Sant Josep de sa Talaia	152063	5016	SOLANACEAE	18	15	901	0	Ingestion of the cooked part of the plant	Cooked in oil	Not specified	Not specified	Fruit	Capsicum	annuum	L.			Capsicum annuum L.
GDR0	4529	1	1940	Eivissa	Sant Josep de sa Talaia	152063	5016	SOLANACEAE	18	5	901	2	Ingestion of the cooked part of the plant	Cooked in oil	Starter	Escalivada (roasted vegetables)	Fruit	Capsicum	annuum	L.			Capsicum annuum L.
GDR0	4529	1	1940	Eivissa	Sant Josep de sa Talaia	152064	5057	ASTERACEAE	11	15	800	1	Ingestion of the raw part of the plant	Fresh (without preparation)	Not specified	Not specified	Leaf	Lactuca	sativa	L.			Lactuca sativa L.
GDR0	4529	1	1940	Eivissa	Sant Josep de sa Talaia	152066	5004	AMARYLLIDACEAE	11	15	615	1	Ingestion of the raw part of the plant	Fresh (without preparation)	Not specified	Not specified	Bulb	Allium	cepa	L.			Allium cepa L.
GDR0	4529	1	1940	Eivissa	Sant Josep de sa Talaia	152066	5004	AMARYLLIDACEAE	18	15	615	1	Ingestion of the cooked part of the plant	Cooked in oil	Not specified	Not specified	Bulb	Allium	cepa	L.			Allium cepa L.
GDR0	4529	1	1940	Eivissa	Sant Josep de sa Talaia	152066	5004	AMARYLLIDACEAE	12	15	615	1	Ingestion of the cooked part of the plant	Cooked without a vehicle	Not specified	Not specified	Bulb	Allium	cepa	L.			Allium cepa L.
GDR0	4529	1	1940	Eivissa	Sant Josep de sa Talaia	152067	2040	SOLANACEAE	18	15	1102	1	Ingestion of the cooked part of the plant	Cooked in oil	Not specified	Not specified	Tuber	Solanum	tuberosum	L.			Solanum tuberosum L.
GDR0	4529	1	1940	Eivissa	Sant Josep de sa Talaia	152067	2040	SOLANACEAE	18	5	1102	0	Ingestion of the cooked part of the plant	Cooked in oil	Starter	Escalivada (roasted vegetables)	Tuber	Solanum	tuberosum	L.			Solanum tuberosum L.
GDR0	4529	1	1940	Eivissa	Sant Josep de sa Talaia	152068	00765BF	BRASSICACEAE	13	15	800	1	Ingestion of the cooked part of the plant	Cooked in water	Not specified	Not specified	Leaf	Brassica	oleracea	L.	oleracea var. capitata	L. f. capitata	Brassica oleracea L. oleracea var. capitata L. f. capitata
GDR0	4529	1	1940	Eivissa	Sant Josep de sa Talaia	152068	00765BF	BRASSICACEAE	11	15	800	0	Ingestion of the raw part of the plant	Fresh (without preparation)	Not specified	Not specified	Leaf	Brassica	oleracea	L.	oleracea var. capitata	L. f. capitata	Brassica oleracea L. oleracea var. capitata L. f. capitata
GDR0	4529	1	1940	Eivissa	Sant Josep de sa Talaia	152069	00765BE	BRASSICACEAE	13	15	500	1	Ingestion of the cooked part of the plant	Cooked in water	Not specified	Not specified	Inflorescence	Brassica	oleracea	L.	oleracea var. botrytis	L.	Brassica oleracea L. oleracea var. botrytis L.
GDR0	4529	1	1940	Eivissa	Sant Josep de sa Talaia	152069	00765BE	BRASSICACEAE	18	15	500	1	Ingestion of the cooked part of the plant	Cooked in oil	Not specified	Not specified	Inflorescence	Brassica	oleracea	L.	oleracea var. botrytis	L.	Brassica oleracea L. oleracea var. botrytis L.
GDR0	4529	1	1940	Eivissa	Sant Josep de sa Talaia	152071	5027	RUTACEAE	22	15	907	1	Condiment	Condiment	Not specified	Not specified	Fruit juice	Citrus	limon	(L.) Burm.			Citrus limon (L.) Burm.
GDR0	4529	1	1940	Eivissa	Sant Josep de sa Talaia	152072	5028	RUTACEAE	11	15	901	1	Ingestion of the raw part of the plant	Fresh (without preparation)	Not specified	Not specified	Fruit	Citrus	sinensis	(L.) Osbeck			Citrus sinensis (L.) Osbeck
GDR0	4529	1	1940	Eivissa	Sant Josep de sa Talaia	152072	5028	RUTACEAE	11	15	907	0	Ingestion of the raw part of the plant	Fresh (without preparation)	Not specified	Not specified	Fruit juice	Citrus	sinensis	(L.) Osbeck			Citrus sinensis (L.) Osbeck
GDR0	4529	1	1940	Eivissa	Sant Josep de sa Talaia	152073	5043	ROSACEAE	11	15	901	1	Ingestion of the raw part of the plant	Fresh (without preparation)	Not specified	Not specified	Fruit	Eriobotrya	japonica	(Thunb.) Lindl.			Eriobotrya japonica (Thunb.) Lindl.
GDR0	4529	1	1940	Eivissa	Sant Josep de sa Talaia	152074	1140	VITACEAE	11	15	901	1	Ingestion of the raw part of the plant	Fresh (without preparation)	Not specified	Not specified	Fruit	Vitis	vinifera	L.			Vitis vinifera L.
GDR0	4530	1	1960	Eivissa	Santa Eulària des Riu	152076	2039	SOLANACEAE	11	15	901	1	Ingestion of the raw part of the plant	Fresh (without preparation)	Not specified	Not specified	Fruit	Solanum	lycopersicum	L.			Solanum lycopersicum L.
GDR0	4530	1	1960	Eivissa	Santa Eulària des Riu	152076	2039	SOLANACEAE	22	15	901	1	Condiment	Condiment	Not specified	Not specified	Fruit	Solanum	lycopersicum	L.			Solanum lycopersicum L.
GDR0	4530	1	1960	Eivissa	Santa Eulària des Riu	152076	2039	SOLANACEAE	18	15	901	1	Ingestion of the cooked part of the plant	Cooked in oil	Not specified	Not specified	Fruit	Solanum	lycopersicum	L.			Solanum lycopersicum L.
GDR0	4530	1	1960	Eivissa	Santa Eulària des Riu	152076	2039	SOLANACEAE	11	15	901	1	Ingestion of the raw part of the plant	Fresh (without preparation)	Not specified	Not specified	Fruit	Solanum	lycopersicum	L.			Solanum lycopersicum L.
GDR0	4530	1	1960	Eivissa	Santa Eulària des Riu	152077	5016	SOLANACEAE	22	15	901	1	Condiment	Condiment	Not specified	Not specified	Fruit	Capsicum	annuum	L.			Capsicum annuum L.
GDR0	4530	1	1960	Eivissa	Santa Eulària des Riu	152077	5016	SOLANACEAE	18	15	901	1	Ingestion of the cooked part of the plant	Cooked in oil	Not specified	Not specified	Fruit	Capsicum	annuum	L.			Capsicum annuum L.
GDR0	4530	1	1960	Eivissa	Santa Eulària des Riu	152077	5016	SOLANACEAE	18	15	901	1	Ingestion of the cooked part of the plant	Cooked in oil	Not specified	Not specified	Fruit	Capsicum	annuum	L.			Capsicum annuum L.
GDR0	4530	1	1960	Eivissa	Santa Eulària des Riu	152078	5130	CUCURBITACEAE	11	15	901	1	Ingestion of the raw part of the plant	Fresh (without preparation)	Not specified	Not specified	Fruit	Cucumis	melo	L.			Cucumis melo L.
GDR0	4530	1	1960	Eivissa	Santa Eulària des Riu	152078	5130	CUCURBITACEAE	11	15	901	1	Ingestion of the raw part of the plant	Fresh (without preparation)	Not specified	Not specified	Fruit	Cucumis	melo	L.			Cucumis melo L.
GDR0	4530	1	1960	Eivissa	Santa Eulària des Riu	152078	5130	CUCURBITACEAE	11	15	901	1	Ingestion of the raw part of the plant	Fresh (without preparation)	Not specified	Not specified	Fruit	Cucumis	melo	L.			Cucumis melo L.
GDR0	4530	1	1960	Eivissa	Santa Eulària des Riu	152079	5025	CUCURBITACEAE	11	15	901	1	Ingestion of the raw part of the plant	Fresh (without preparation)	Not specified	Not specified	Fruit	Citrullus	lanatus	(Thunb.) Matsumara et Nakai			Citrullus lanatus (Thunb.) Matsumara et Nakai
GDR0	4530	1	1960	Eivissa	Santa Eulària des Riu	152080	2040	SOLANACEAE	13	15	1102	1	Ingestion of the cooked part of the plant	Cooked in water	Not specified	Not specified	Tuber	Solanum	tuberosum	L.			Solanum tuberosum L.
GDR0	4530	1	1960	Eivissa	Santa Eulària des Riu	152080	2040	SOLANACEAE	18	15	1102	1	Ingestion of the cooked part of the plant	Cooked in oil	Not specified	Not specified	Tuber	Solanum	tuberosum	L.			Solanum tuberosum L.
GDR0	4530	1	1960	Eivissa	Santa Eulària des Riu	152080	2040	SOLANACEAE	18	5	1102	1	Ingestion of the cooked part of the plant	Cooked in oil	Starter	Escalivada (roasted vegetables)	Tuber	Solanum	tuberosum	L.			Solanum tuberosum L.
GDR0	4530	1	1960	Eivissa	Santa Eulària des Riu	152081	5137	CUCURBITACEAE	13	15	901	1	Ingestion of the cooked part of the plant	Cooked in water	Not specified	Not specified	Fruit	Cucurbita	maxima	Duch. in Lam.			Cucurbita maxima Duch. in Lam.
GDR0	4530	1	1960	Eivissa	Santa Eulària des Riu	152081	5137	CUCURBITACEAE	18	15	901	1	Ingestion of the cooked part of the plant	Cooked in oil	Not specified	Not specified	Fruit	Cucurbita	maxima	Duch. in Lam.			Cucurbita maxima Duch. in Lam.
GDR0	4530	1	1960	Eivissa	Santa Eulària des Riu	152082	5077	LAMIACEAE	22	15	800	1	Condiment	Condiment	Not specified	Not specified	Leaf	Ocimum	basilicum	L.			Ocimum basilicum L.
GDR0	4530	1	1960	Eivissa	Santa Eulària des Riu	152083	1233	APIACEAE	22	15	800	1	Condiment	Condiment	Not specified	Not specified	Leaf	Petroselinum	crispum	(Mill.) Hill			Petroselinum crispum (Mill.) Hill
GDR0	4531	1	1935	Eivissa	Santa Eulària des Riu	152084	2039	SOLANACEAE	22	15	901	1	Condiment	Condiment	Not specified	Not specified	Fruit	Solanum	lycopersicum	L.			Solanum lycopersicum L.
GDR0	4531	1	1935	Eivissa	Santa Eulària des Riu	152084	2039	SOLANACEAE	18	15	901	1	Ingestion of the cooked part of the plant	Cooked in oil	Not specified	Not specified	Fruit	Solanum	lycopersicum	L.			Solanum lycopersicum L.
GDR0	4531	1	1935	Eivissa	Santa Eulària des Riu	152085	5016	SOLANACEAE	11	15	901	1	Ingestion of the raw part of the plant	Fresh (without preparation)	Not specified	Not specified	Fruit	Capsicum	annuum	L.			Capsicum annuum L.
GDR0	4531	1	1935	Eivissa	Santa Eulària des Riu	152085	5016	SOLANACEAE	18	5	901	1	Ingestion of the cooked part of the plant	Cooked in oil	Starter	Escalivada (roasted vegetables)	Fruit	Capsicum	annuum	L.			Capsicum annuum L.
GDR0	4531	1	1935	Eivissa	Santa Eulària des Riu	152086	00765BF	BRASSICACEAE	13	15	800	1	Ingestion of the cooked part of the plant	Cooked in water	Not specified	Not specified	Leaf	Brassica	oleracea	L.	oleracea var. capitata	L. f. capitata	Brassica oleracea L. oleracea var. capitata L. f. capitata
GDR0	4531	1	1935	Eivissa	Santa Eulària des Riu	152086	00765BF	BRASSICACEAE	11	15	800	1	Ingestion of the raw part of the plant	Fresh (without preparation)	Not specified	Not specified	Leaf	Brassica	oleracea	L.	oleracea var. capitata	L. f. capitata	Brassica oleracea L. oleracea var. capitata L. f. capitata
GDR0	4531	1	1935	Eivissa	Santa Eulària des Riu	152087	447	FABACEAE	18	15	901	1	Ingestion of the cooked part of the plant	Cooked in oil	Not specified	Not specified	Fruit	Vicia	faba	L.			Vicia faba L.
GDR0	4531	1	1935	Eivissa	Santa Eulària des Riu	152087	447	FABACEAE	13	15	1000	1	Ingestion of the cooked part of the plant	Cooked in water	Not specified	Not specified	Seed	Vicia	faba	L.			Vicia faba L.
GDR0	4531	1	1935	Eivissa	Santa Eulària des Riu	152088	5013a	AMARANTHACEAE	13	15	800	1	Ingestion of the cooked part of the plant	Cooked in water	Not specified	Not specified	Leaf	Beta	vulgaris	L.	vulgaris var. vulgaris		Beta vulgaris L. vulgaris var. vulgaris
GDR0	4531	1	1935	Eivissa	Santa Eulària des Riu	152089	5004	AMARYLLIDACEAE	11	15	615	1	Ingestion of the raw part of the plant	Fresh (without preparation)	Not specified	Not specified	Bulb	Allium	cepa	L.			Allium cepa L.
GDR0	4531	1	1935	Eivissa	Santa Eulària des Riu	152089	5004	AMARYLLIDACEAE	18	15	615	1	Ingestion of the cooked part of the plant	Cooked in oil	Not specified	Not specified	Bulb	Allium	cepa	L.			Allium cepa L.
GDR0	4531	1	1935	Eivissa	Santa Eulària des Riu	152089	5004	AMARYLLIDACEAE	12	15	615	1	Ingestion of the cooked part of the plant	Cooked without a vehicle	Not specified	Not specified	Bulb	Allium	cepa	L.			Allium cepa L.
GDR0	4531	1	1935	Eivissa	Santa Eulària des Riu	152090	5105	SOLANACEAE	18	15	901	0	Ingestion of the cooked part of the plant	Cooked in oil	Not specified	Not specified	Fruit	Solanum	melongena	L.			Solanum melongena L.
GDR0	4531	1	1935	Eivissa	Santa Eulària des Riu	152090	5105	SOLANACEAE	18	5	901	1	Ingestion of the cooked part of the plant	Cooked in oil	Starter	Escalivada (roasted vegetables)	Fruit	Solanum	melongena	L.			Solanum melongena L.
GDR0	4531	1	1935	Eivissa	Santa Eulària des Riu	152091	5028	RUTACEAE	11	15	901	1	Ingestion of the raw part of the plant	Fresh (without preparation)	Not specified	Not specified	Fruit	Citrus	sinensis	(L.) Osbeck			Citrus sinensis (L.) Osbeck
GDR0	4531	1	1935	Eivissa	Santa Eulària des Riu	152091	5028	RUTACEAE	11	15	907	1	Ingestion of the raw part of the plant	Fresh (without preparation)	Not specified	Not specified	Fruit juice	Citrus	sinensis	(L.) Osbeck			Citrus sinensis (L.) Osbeck
GDR0	4531	1	1935	Eivissa	Santa Eulària des Riu	152093	5043	ROSACEAE	11	15	901	1	Ingestion of the raw part of the plant	Fresh (without preparation)	Not specified	Not specified	Fruit	Eriobotrya	japonica	(Thunb.) Lindl.			Eriobotrya japonica (Thunb.) Lindl.
GDR0	4531	1	1935	Eivissa	Santa Eulària des Riu	152094	1140	VITACEAE	11	15	901	1	Ingestion of the raw part of the plant	Fresh (without preparation)	Not specified	Not specified	Fruit	Vitis	vinifera	L.			Vitis vinifera L.
GDR0	4532	2	1949	Eivissa	Sant Josep de sa Talaia	152113	1773a	OLEACEAE	22	15	907	1	Condiment	Condiment	Not specified	Not specified	Fruit juice	Olea	europaea	L.	europaea var. europaea		Olea europaea L. europaea var. europaea
GDR0	4532	2	1949	Eivissa	Sant Josep de sa Talaia	152115	5112	POACEAE	12	15	901	1	Ingestion of the cooked part of the plant	Cooked without a vehicle	Not specified	Not specified	Fruit	Triticum	aestivum	L.			Triticum aestivum L.
GDR0	4532	2	1949	Eivissa	Sant Josep de sa Talaia	152120	5027	RUTACEAE	11	15	901	1	Ingestion of the raw part of the plant	Fresh (without preparation)	Not specified	Not specified	Fruit	Citrus	limon	(L.) Burm.			Citrus limon (L.) Burm.
GDR0	4532	2	1949	Eivissa	Sant Josep de sa Talaia	152120	5027	RUTACEAE	11	15	907	1	Ingestion of the raw part of the plant	Fresh (without preparation)	Not specified	Not specified	Fruit juice	Citrus	limon	(L.) Burm.			Citrus limon (L.) Burm.
GDR0	4532	2	1949	Eivissa	Sant Josep de sa Talaia	152124	5069	LAMIACEAE	22	15	800	1	Condiment	Condiment	Not specified	Not specified	Leaf	Mentha	×piperita	L.			Mentha ×piperita L.
GDR0	4532	2	1949	Eivissa	Sant Josep de sa Talaia	152125	96	LAURACEAE	22	15	800	1	Condiment	Condiment	Not specified	Not specified	Leaf	Laurus	nobilis	L.			Laurus nobilis L.
GDR0	4532	2	1949	Eivissa	Sant Josep de sa Talaia	152126	447	FABACEAE	18	15	901	1	Ingestion of the cooked part of the plant	Cooked in oil	Not specified	Not specified	Fruit	Vicia	faba	L.			Vicia faba L.
GDR0	4532	2	1949	Eivissa	Sant Josep de sa Talaia	152126	447	FABACEAE	18	8	901	1	Ingestion of the cooked part of the plant	Cooked in oil	Main course	Omelet	Fruit	Vicia	faba	L.			Vicia faba L.
GDR0	4532	2	1949	Eivissa	Sant Josep de sa Talaia	152126	447	FABACEAE	13	15	1000	1	Ingestion of the cooked part of the plant	Cooked in water	Not specified	Not specified	Seed	Vicia	faba	L.			Vicia faba L.
GDR0	4532	2	1949	Eivissa	Sant Josep de sa Talaia	152126	447	FABACEAE	13	15	901	1	Ingestion of the cooked part of the plant	Cooked in water	Not specified	Not specified	Fruit	Vicia	faba	L.			Vicia faba L.
GDR0	4532	2	1949	Eivissa	Sant Josep de sa Talaia	152127	5078	LAMIACEAE	22	15	800	1	Condiment	Condiment	Not specified	Not specified	Leaf	Origanum	majorana	L.			Origanum majorana L.
GDR0	4532	2	1949	Eivissa	Sant Josep de sa Talaia	152128	1996	LAMIACEAE	22	15	800	1	Condiment	Condiment	Not specified	Not specified	Leaf	Mentha	spicata	L.			Mentha spicata L.
GDR0	4532	2	1949	Eivissa	Sant Josep de sa Talaia	152129	5057	ASTERACEAE	11	2	800	1	Ingestion of the raw part of the plant	Fresh (without preparation)	Starter	Salad	Leaf	Lactuca	sativa	L.			Lactuca sativa L.
GDR0	4532	2	1949	Eivissa	Sant Josep de sa Talaia	152130	5004	AMARYLLIDACEAE	11	15	615	1	Ingestion of the raw part of the plant	Fresh (without preparation)	Not specified	Not specified	Bulb	Allium	cepa	L.			Allium cepa L.
GDR0	4532	2	1949	Eivissa	Sant Josep de sa Talaia	152130	5004	AMARYLLIDACEAE	18	15	615	1	Ingestion of the cooked part of the plant	Cooked in oil	Not specified	Not specified	Bulb	Allium	cepa	L.			Allium cepa L.
GDR0	4532	2	1949	Eivissa	Sant Josep de sa Talaia	152130	5004	AMARYLLIDACEAE	12	15	615	1	Ingestion of the cooked part of the plant	Cooked without a vehicle	Not specified	Not specified	Bulb	Allium	cepa	L.			Allium cepa L.
GDR0	4532	2	1949	Eivissa	Sant Josep de sa Talaia	152132	5013a	AMARANTHACEAE	13	15	800	1	Ingestion of the cooked part of the plant	Cooked in water	Not specified	Not specified	Leaf	Beta	vulgaris	L.	vulgaris var. vulgaris		Beta vulgaris L. vulgaris var. vulgaris
GDR0	4532	2	1949	Eivissa	Sant Josep de sa Talaia	152132	5013a	AMARANTHACEAE	18	15	800	1	Ingestion of the cooked part of the plant	Cooked in oil	Not specified	Not specified	Leaf	Beta	vulgaris	L.	vulgaris var. vulgaris		Beta vulgaris L. vulgaris var. vulgaris
GDR0	4532	2	1949	Eivissa	Sant Josep de sa Talaia	152133	2040	SOLANACEAE	18	15	1102	1	Ingestion of the cooked part of the plant	Cooked in oil	Not specified	Not specified	Tuber	Solanum	tuberosum	L.			Solanum tuberosum L.
GDR0	4532	2	1949	Eivissa	Sant Josep de sa Talaia	152133	2040	SOLANACEAE	18	5	1102	1	Ingestion of the cooked part of the plant	Cooked in oil	Starter	Escalivada (roasted vegetables)	Tuber	Solanum	tuberosum	L.			Solanum tuberosum L.
GDR0	4532	2	1949	Eivissa	Sant Josep de sa Talaia	152135	5016	SOLANACEAE	18	5	901	1	Ingestion of the cooked part of the plant	Cooked in oil	Starter	Escalivada (roasted vegetables)	Fruit	Capsicum	annuum	L.			Capsicum annuum L.
GDR0	4532	2	1949	Eivissa	Sant Josep de sa Talaia	152135	5016	SOLANACEAE	11	15	901	1	Ingestion of the raw part of the plant	Fresh (without preparation)	Not specified	Not specified	Fruit	Capsicum	annuum	L.			Capsicum annuum L.
GDR0	4532	2	1949	Eivissa	Sant Josep de sa Talaia	152135	5016	SOLANACEAE	18	15	901	1	Ingestion of the cooked part of the plant	Cooked in oil	Not specified	Not specified	Fruit	Capsicum	annuum	L.			Capsicum annuum L.
GDR0	4532	2	1949	Eivissa	Sant Josep de sa Talaia	152136	5105	SOLANACEAE	18	5	901	1	Ingestion of the cooked part of the plant	Cooked in oil	Starter	Escalivada (roasted vegetables)	Fruit	Solanum	melongena	L.			Solanum melongena L.
GDR0	4532	2	1949	Eivissa	Sant Josep de sa Talaia	152136	5105	SOLANACEAE	18	15	901	1	Ingestion of the cooked part of the plant	Cooked in oil	Not specified	Not specified	Fruit	Solanum	melongena	L.			Solanum melongena L.
GDR0	4532	2	1949	Eivissa	Sant Josep de sa Talaia	152137	5025	CUCURBITACEAE	11	15	901	1	Ingestion of the raw part of the plant	Fresh (without preparation)	Not specified	Not specified	Fruit	Citrullus	lanatus	(Thunb.) Matsumara et Nakai			Citrullus lanatus (Thunb.) Matsumara et Nakai
GDR0	4532	2	1949	Eivissa	Sant Josep de sa Talaia	152138	5130	CUCURBITACEAE	11	15	901	1	Ingestion of the raw part of the plant	Fresh (without preparation)	Not specified	Not specified	Fruit	Cucumis	melo	L.			Cucumis melo L.
GDR0	4532	2	1949	Eivissa	Sant Josep de sa Talaia	152139	5028	RUTACEAE	11	15	901	1	Ingestion of the raw part of the plant	Fresh (without preparation)	Not specified	Not specified	Fruit	Citrus	sinensis	(L.) Osbeck			Citrus sinensis (L.) Osbeck
GDR0	4532	2	1949	Eivissa	Sant Josep de sa Talaia	152139	5028	RUTACEAE	11	15	907	1	Ingestion of the raw part of the plant	Fresh (without preparation)	Not specified	Not specified	Fruit juice	Citrus	sinensis	(L.) Osbeck			Citrus sinensis (L.) Osbeck
GDR0	4532	2	1949	Eivissa	Sant Josep de sa Talaia	152140	5043	ROSACEAE	11	15	901	1	Ingestion of the raw part of the plant	Fresh (without preparation)	Not specified	Not specified	Fruit	Eriobotrya	japonica	(Thunb.) Lindl.			Eriobotrya japonica (Thunb.) Lindl.
GDR0	4532	2	1949	Eivissa	Sant Josep de sa Talaia	152141	350	ROSACEAE	11	15	901	1	Ingestion of the raw part of the plant	Fresh (without preparation)	Not specified	Not specified	Fruit	Pyrus	communis	L.			Pyrus communis L.
GDR0	4532	2	1949	Eivissa	Sant Josep de sa Talaia	152142	5110	MALVACEAE	23	15	901	1	Preparation of beverages	Drink prepared with water	Not specified	Not specified	Fruit	Theobroma	cacao	L.			Theobroma cacao L.
GDR0	4532	2	1949	Eivissa	Sant Josep de sa Talaia	153934	00765BF	BRASSICACEAE	13	15	800	1	Ingestion of the cooked part of the plant	Cooked in water	Not specified	Not specified	Leaf	Brassica	oleracea	L.	oleracea var. capitata	L. f. capitata	Brassica oleracea L. oleracea var. capitata L. f. capitata
GDR0	4532	2	1949	Eivissa	Sant Josep de sa Talaia	153934	00765BF	BRASSICACEAE	11	15	800	1	Ingestion of the raw part of the plant	Fresh (without preparation)	Not specified	Not specified	Leaf	Brassica	oleracea	L.	oleracea var. capitata	L. f. capitata	Brassica oleracea L. oleracea var. capitata L. f. capitata
GDR0	4534	2	1942	Eivissa	Sant Josep de sa Talaia	152207	366	ROSACEAE	11	15	901	1	Ingestion of the raw part of the plant	Fresh (without preparation)	Not specified	Not specified	Fruit	Prunus	avium	(L.) L.			Prunus avium (L.) L.
GDR0	4534	2	1942	Eivissa	Sant Josep de sa Talaia	152209	5041	EBENACEAE	11	15	901	1	Ingestion of the raw part of the plant	Fresh (without preparation)	Not specified	Not specified	Fruit	Diospyros	kaki	Linn.f.			Diospyros kaki Linn.f.
GDR0	4534	2	1942	Eivissa	Sant Josep de sa Talaia	152210	350	ROSACEAE	11	15	901	1	Ingestion of the raw part of the plant	Fresh (without preparation)	Not specified	Not specified	Fruit	Pyrus	communis	L.			Pyrus communis L.
GDR0	4534	2	1942	Eivissa	Sant Josep de sa Talaia	152211	2040	SOLANACEAE	18	5	1102	1	Ingestion of the cooked part of the plant	Cooked in oil	Starter	Escalivada (roasted vegetables)	Tuber	Solanum	tuberosum	L.			Solanum tuberosum L.
GDR0	4534	2	1942	Eivissa	Sant Josep de sa Talaia	152211	2040	SOLANACEAE	18	15	1102	1	Ingestion of the cooked part of the plant	Cooked in oil	Not specified	Not specified	Tuber	Solanum	tuberosum	L.			Solanum tuberosum L.
GDR0	4534	2	1942	Eivissa	Sant Josep de sa Talaia	152211	2040	SOLANACEAE	18	15	1102	1	Ingestion of the cooked part of the plant	Cooked in oil	Not specified	Not specified	Tuber	Solanum	tuberosum	L.			Solanum tuberosum L.
GDR0	4534	2	1942	Eivissa	Sant Josep de sa Talaia	152211	2040	SOLANACEAE	18	5	1102	1	Ingestion of the cooked part of the plant	Cooked in oil	Starter	Escalivada (roasted vegetables)	Tuber	Solanum	tuberosum	L.			Solanum tuberosum L.
GDR0	4534	2	1942	Eivissa	Sant Josep de sa Talaia	152212	5130	CUCURBITACEAE	11	15	901	1	Ingestion of the raw part of the plant	Fresh (without preparation)	Not specified	Not specified	Fruit	Cucumis	melo	L.			Cucumis melo L.
GDR0	4534	2	1942	Eivissa	Sant Josep de sa Talaia	152212	5130	CUCURBITACEAE	11	15	901	1	Ingestion of the raw part of the plant	Fresh (without preparation)	Not specified	Not specified	Fruit	Cucumis	melo	L.			Cucumis melo L.
GDR0	4534	2	1942	Eivissa	Sant Josep de sa Talaia	152212	5130	CUCURBITACEAE	11	15	901	1	Ingestion of the raw part of the plant	Fresh (without preparation)	Not specified	Not specified	Fruit	Cucumis	melo	L.			Cucumis melo L.
GDR0	4534	2	1942	Eivissa	Sant Josep de sa Talaia	152213	0349b	ROSACEAE	11	15	901	1	Ingestion of the raw part of the plant	Fresh (without preparation)	Not specified	Not specified	Fruit	Pyrus	malus	L.	mitis	(Wallr.) O.Bolòs et J.Vigo	Pyrus malus L. mitis (Wallr.) O.Bolòs et J.Vigo
GDR0	4534	2	1942	Eivissa	Sant Josep de sa Talaia	152214	5061	VERBENACEAE	13	15	302	1	Ingestion of the cooked part of the plant	Cooked in water	Not specified	Not specified	Flowering aerial part	Lippia	triphylla	(L'Hér.) O.Kuntze			Lippia triphylla (L'Hér.) O.Kuntze
[truncated: 1,390 more rows]

## Sheet: TS3_Food botanical families
Botanical family	UR	UR (%)
Solanaceae	519	20.2024
Fabaceae	384	14.9475
Vitaceae	189	7.35695
Rosaceae	174	6.77306
Rutaceae	169	6.57844
[truncated: 44 more rows]

## Sheet: TS4_Other use
IdAuthor	idInformant	sex	birth_year	district	municipality	idEntInfTax	idTaxon	family	idFinality	uses	idPart	part2	genus	species	author_sp	subsp	author_subsp
[truncated: 507 more rows]

[truncated: 5 more sheets: TS5_Toxic use, TS6_Med mix UR, TS7_Food mixed, TS8_Tax_inf_fam, TS9_Names]
